# Supplementary material for: AutoSOME: a clustering method for identifying gene expression modules without prior knowledge of cluster number
Source: BMC Bioinformatics. 2010 Mar 4;11:117. doi: 10.1186/1471-2105-11-117 (PMC2846907; doi:10.1186/1471-2105-11-117)
Supplement: Additional file 2 — Table S2. F-measure and NMI for each benchmarking dataset an clustering method. [file 1471-2105-11-117-S2.XLS]

## Sheet: Sheet1
Additional file 2
Table S2. F-measure and NMI for each benchmarking dataset and clustering method.
All raw F-measure and NMI values from Figure S1 (Additional file 1) are shown below (methods are colored green)
F-measure
METHOD	bars	derm	iris	rings	wine	wisc	zoo	AVERAGE	MEDIAN
(100X) MST-DESOM Square	1	0.8955	0.768	0.984	0.9377	0.8958	0.8832	0.909171	0.8958
(100X) MST-DESOM Circle	1	0.7746	0.7541	0.981	0.9497	0.933	0.9147	0.901014	0.933
MST-DESOM Circle	0.998255	0.773717	0.750329	0.947461	0.926137	0.852902	0.868948	0.873964	0.868948
MST-DESOM Square	0.980379	0.839896	0.759731	0.930468	0.908482	0.821634	0.875184	0.873682	0.875184
Spectral Clustering	0.816492	0.78115	0.773243	1	0.965042	0.968673	0.767855	0.867493	0.816492
Ward's	0.993393	0.8232	0.847916	0.731131	0.909534	0.949904	0.803311	0.865484	0.847916
K-DESOM Circle	0.802598	0.816764	0.789498	0.785481	0.950567	0.957495	0.793642	0.842292	0.802598
K-DESOM Square	0.777842	0.810811	0.786132	0.745206	0.951463	0.95385	0.799413	0.832102	0.799413
Ward's-DESOM Square	0.741123	0.822223	0.775391	0.781476	0.93565	0.9485	0.789365	0.827675	0.789365
Ward's-DESOM Circle	0.760413	0.796828	0.754235	0.795311	0.910897	0.95093	0.788353	0.822424	0.795311
K-Means	0.650862	0.833534	0.881464	0.644392	0.946074	0.958364	0.832227	0.820988	0.833534
Average-DESOM Circle	0.700273	0.764403	0.775576	0.785109	0.866719	0.950966	0.838765	0.811687	0.785109
K-SM	0.663541	0.740148	0.890334	0.729351	0.931336	0.952742	0.756864	0.809188	0.756864
Average-DESOM Square	0.6685	0.816387	0.77266	0.754131	0.880305	0.936489	0.818613	0.806727	0.816387
Ward's-SM	0.67221	0.748145	0.868077	0.686856	0.872971	0.957634	0.737638	0.791933	0.748145
Complete-DESOM Square	0.666362	0.779182	0.765098	0.732862	0.841134	0.913691	0.81199	0.787188	0.779182
Average-SOM Circle	0.714239	0.799605	0.737579	0.720087	0.850009	0.940605	0.730403	0.784647	0.737579
K-PCA	0.627781	0.661277	0.886655	0.653962	0.948798	0.956905	0.755914	0.78447	0.755914
K-SOM Circle	0.603915	0.843385	0.746347	0.685599	0.925786	0.963882	0.719389	0.784043	0.746347
Complete-DESOM Circle	0.677024	0.764659	0.756314	0.753696	0.87164	0.850796	0.784934	0.779866	0.764659
K-SOM Square	0.581473	0.84104	0.773179	0.653227	0.924612	0.948648	0.724894	0.778153	0.773179
MST-PCA	1	0.703115	0.744593	0.635836	0.854717	0.786081	0.713669	0.776859	0.744593
Ward's-PCA	0.687776	0.677276	0.74218	0.785354	0.875238	0.967234	0.667974	0.771862	0.74218
Single	1	0.506459	0.774411	1	0.504859	0.695434	0.898099	0.768466	0.774411
Average-SM	0.603429	0.797948	0.79392	0.669069	0.844935	0.816579	0.838922	0.7664	0.797948
Average-PCA	0.596382	0.672461	0.774411	0.639473	0.874855	0.959982	0.783437	0.757286	0.774411
Average-SOM Square	0.710451	0.801449	0.700693	0.694664	0.748374	0.919398	0.723414	0.75692	0.723414
Ward's-SOM Circle	0.679033	0.793766	0.735418	0.687564	0.811921	0.875677	0.67019	0.75051	0.735418
Single-DESOM Square	0.908481	0.592805	0.777169	0.890432	0.568728	0.695402	0.816658	0.749954	0.777169
Single-DESOM Circle	0.93668	0.519722	0.776987	0.981943	0.505994	0.695502	0.821788	0.748374	0.776987
Complete-SM	0.595952	0.729866	0.802998	0.654055	0.809947	0.855169	0.775368	0.746194	0.775368
Ward's-SOM Square	0.664865	0.77339	0.73765	0.67057	0.797626	0.836106	0.696431	0.73952	0.73765
Average	0.647277	0.777015	0.774411	0.630673	0.73188	0.693404	0.88832	0.734711	0.73188
Complete-PCA	0.662662	0.623701	0.796703	0.668905	0.614884	0.923798	0.795367	0.726574	0.668905
Complete-SOM Square	0.612195	0.76145	0.681997	0.702275	0.782325	0.822897	0.702526	0.723666	0.702526
Complete-SOM Circle	0.600588	0.735637	0.707967	0.68123	0.755524	0.817186	0.701142	0.714182	0.707967
Single-PCA	1	0.713029	0.774411	0.666444	0.505681	0.695434	0.58978	0.706397	0.695434
MST-SM	0.992006	0.688307	0.749291	0.632736	0.54246	0.763359	0.520704	0.698409	0.688307
Single-SOM Circle	1	0.571043	0.683196	0.89788	0.505038	0.695129	0.501923	0.693459	0.683196
MST-SOM Circle	0.999739	0.713406	0.566385	0.892168	0.566878	0.389937	0.556712	0.669318	0.566878
Single-SOM Square	0.996313	0.568353	0.590879	0.825006	0.51276	0.695306	0.484869	0.667641	0.590879
Complete	0.511385	0.686599	0.680907	0.555138	0.67952	0.679857	0.858114	0.664503	0.679857
Single-SM	0.256559	0.507953	0.774802	0.666667	0.505683	0.695531	0.708196	0.587913	0.666667
MST-SOM Square	0.999259	0.553294	0.438495	0.617067	0.393601	0.23926	0.546702	0.541097	0.546702
Normalized Mutual Information (NMI)
METHOD	bars	derm	iris	rings	wine	wisc	zoo	AVERAGE	MEDIAN
Spectral Clustering	0.897658	0.832092	0.728415	1	0.879675	0.791741	0.769126	0.842672	0.832092
(100X) MST-DESOM Square	1	0.9187	0.7076	0.925	0.818	0.582	0.877	0.832614	0.877
(100X) MST-DESOM Circle	1	0.823	0.669	0.918	0.825	0.632	0.887	0.822	0.825
MST-DESOM Circle	0.996515	0.799378	0.663786	0.869922	0.774807	0.56879	0.86126	0.790637	0.799378
MST-DESOM Square	0.986341	0.853266	0.684562	0.840043	0.749198	0.559261	0.861458	0.79059	0.840043
Ward's	0.987037	0.865779	0.727604	0.342943	0.706068	0.695504	0.767841	0.727539	0.727604
Average-DESOM Circle	0.8298	0.788271	0.746081	0.368386	0.726011	0.70791	0.836833	0.714756	0.746081
K-DESOM Circle	0.867562	0.826628	0.632124	0.277443	0.840735	0.732516	0.801489	0.711214	0.801489
Ward's-DESOM Square	0.83679	0.816471	0.66722	0.358321	0.809239	0.701254	0.782534	0.710261	0.782534
Ward's-DESOM Circle	0.851949	0.79629	0.637889	0.384426	0.776667	0.710758	0.794804	0.707541	0.776667
K-DESOM Square	0.865632	0.824293	0.640722	0.217803	0.842724	0.718328	0.799827	0.701333	0.799827
Average-DESOM Square	0.797664	0.832262	0.733803	0.32137	0.729887	0.668574	0.814294	0.699693	0.733803
K-Means	0.784122	0.86983	0.720555	0.0627002	0.831028	0.736088	0.824169	0.689785	0.784122
MST-SOM Circle	0.999599	0.749839	0.587118	0.772731	0.562511	0.373787	0.6992	0.677826	0.6992
MST-PCA	1	0.730665	0.606033	0.381049	0.743288	0.520015	0.706511	0.669652	0.706511
Ward's-PCA	0.783556	0.680124	0.644778	0.412656	0.721767	0.783044	0.628145	0.664867	0.680124
K-SM	0.76897	0.728051	0.744146	0.158963	0.791347	0.711511	0.735973	0.662709	0.735973
Complete-DESOM Square	0.783403	0.774531	0.70535	0.243202	0.685888	0.596201	0.816934	0.65793	0.70535
Ward's-SM	0.73537	0.702215	0.75333	0.161532	0.71411	0.735244	0.728088	0.647127	0.728088
K-PCA	0.769248	0.681435	0.723494	0.0695208	0.834664	0.72956	0.708969	0.64527	0.723494
Complete-DESOM Circle	0.793191	0.756585	0.645622	0.311565	0.712696	0.451287	0.794146	0.63787	0.712696
Average-PCA	0.72545	0.706685	0.742352	0.0718399	0.740122	0.742739	0.729653	0.636977	0.729653
MST-SOM Square	0.998971	0.67495	0.557179	0.582335	0.528847	0.369243	0.695863	0.629627	0.582335
Average-SOM Circle	0.76439	0.785326	0.545908	0.216054	0.665151	0.678319	0.750905	0.629436	0.678319
K-SOM Circle	0.631435	0.815671	0.526939	0.119084	0.788037	0.77998	0.743368	0.629216	0.743368
Average-SM	0.72495	0.797222	0.729716	0.192538	0.691327	0.384712	0.793324	0.616256	0.72495
K-SOM Square	0.600659	0.804465	0.547704	0.102597	0.781904	0.735265	0.735581	0.615454	0.735265
Single	1	0.516004	0.742352	1	0.0379685	0.0182881	0.912051	0.603809	0.742352
Average	0.792799	0.834329	0.742352	0.212737	0.598932	0.111558	0.886529	0.597034	0.742352
Single-DESOM Square	0.947758	0.614184	0.757346	0.740308	0.249057	0.0133736	0.823563	0.592227	0.740308
Average-SOM Square	0.752432	0.789645	0.474529	0.19638	0.546775	0.608576	0.71648	0.583545	0.608576
Complete-SM	0.674765	0.681931	0.693446	0.137276	0.629895	0.498862	0.76061	0.582398	0.674765
Single-DESOM Circle	0.966177	0.540972	0.756095	0.919221	0.0479182	0.0127731	0.832458	0.582231	0.756095
Ward's-SOM Circle	0.712385	0.763836	0.516831	0.171625	0.602429	0.507255	0.68519	0.56565	0.602429
MST-SM	0.994849	0.676723	0.621417	0.223742	0.229366	0.496811	0.670487	0.559056	0.621417
Complete-PCA	0.724589	0.658352	0.574266	0.0842342	0.480319	0.621137	0.705506	0.549772	0.621137
Ward's-SOM Square	0.697939	0.742285	0.52975	0.149015	0.58337	0.439239	0.693465	0.547866	0.58337
Complete-SOM Square	0.650737	0.736785	0.428715	0.194667	0.545582	0.366164	0.715107	0.519679	0.545582
Complete-SOM Circle	0.633058	0.71407	0.477603	0.166465	0.511999	0.376456	0.705115	0.512109	0.511999
Single-SOM Circle	1	0.576111	0.582438	0.73318	0.0492699	0.0370382	0.496175	0.496316	0.576111
Complete	0.643771	0.72764	0.512509	0.00944484	0.497205	0.101964	0.835857	0.475484	0.512509
Single-PCA	1	0.765121	0.742352	0.00939892	0.0457573	0.0182881	0.551826	0.447535	0.551826
Single-SOM Square	0.998104	0.559553	0.357551	0.573481	0.0728532	0.0260612	0.44606	0.43338	0.44606
Single-SM	0.163047	0.521551	0.743213	0	0.0311865	0	0.684319	0.306188	0.163047
