# Supplementary material for: AutoSOME: a clustering method for identifying gene expression modules without prior knowledge of cluster number
Source: BMC Bioinformatics. 2010 Mar 4;11:117. doi: 10.1186/1471-2105-11-117 (PMC2846907; doi:10.1186/1471-2105-11-117)
Supplement: Additional file 4 — PluriUp and PluriPlus gene list and raw interaction network. Table S7, Updated HUGO gene symbols for PluriUp and PluriPlus; Table S8, Edges of PluriPlus interaction network; Table S9, Nodes and annotation of PluriPlus interaction network. [file 1471-2105-11-117-S4.XLS]

## Sheet: Table S7
Additional file 4
Table S7. Updated HUGO gene symbols for PluriUp and PluriPlus.
PluriUp and PluriPlus gene sets (see Accompanying Manuscript) are given along with updated HUGO gene symbols and Reference Sequence (RefSeq) identifiers.
PluriUp	PluriPlus	HUGO	RefSeq		HUGO gene list and Reference Sequence identifiers downloaded 8/20/09 from [53]
AARS	AARS	AARS	NM_001605			current HUGO
AATF	AATF	AATF	NM_012138			previous/alias HUGO
ABI2	ABI2	ABI2	NM_005759			No HUGO Symbol
ABLIM1	ABLIM1	ABLIM1				RefSeq
ACACA	ACACA	ACACA	NM_198836
ACAT2	ACAT2	ACAT2	NM_005891
ACD	ACD	ACD	NM_022914
ACIN1	ACIN1	ACIN1	NM_014977
ACP1	ACP1	ACP1
ACTA1	ACTA1	ACTA1	NM_001100
ACTC1	ACTC1	ACTC1	NM_005159
ACTL6A	ACTL6A	ACTL6A	NM_004301
ACVR2B	ACVR2B	ACVR2B	NM_001106
ADAR	ADAR	ADAR	NM_001111
ADSS	ADSS	ADSS	NM_001126
AEBP2	AEBP2	AEBP2	NM_153207
AGL	AGL	AGL	NM_000028
AGTPBP1	AGTPBP1	AGTPBP1	NM_015239
AHSA1	AHSA1	AHSA1	NM_012111
AKAP1	AKAP1	AKAP1
AKAP8	AKAP8	AKAP8	NM_005858
AKR1A1	AKR1A1	AKR1A1	NM_006066
ALDH2	ALDH2	ALDH2	NM_000690
ALPL	ALPL	ALPL	NM_000478
ANAPC1	ANAPC1	ANAPC1	NM_022662
ANAPC10	ANAPC10	ANAPC10	NM_014885
ANAPC7	ANAPC7	ANAPC7	NM_016238
ANKZF1	ANKZF1	ANKZF1	NM_018089
ANXA3	ANXA3	ANXA3	NM_005139
APEX1	APEX1	APEX1	NM_001641
APEX2	APEX2	APEX2
APTX	APTX	APTX	NM_017692
ARF3	ARF3	ARF3	NM_001659
ARFGEF1	ARFGEF1	ARFGEF1	NM_006421
ARFGEF2	ARFGEF2	ARFGEF2
ARHGEF5	ARHGEF5	ARHGEF5	NM_005435
ARID1A	ARID1A	ARID1A	NM_139135
ARID2	ARID2	ARID2	XM_350875
ARID3A	ARID3A	ARID3A	NM_005224
ARIH2	ARIH2	ARIH2	NM_006321
ARL2	ARL2	ARL2	NM_001667
ARL4A	ARL4A	ARL4A	NM_005738
ASF1B	ASF1B	ASF1B	NM_018154
ASGR1	ASGR1	ASGR1	NM_001671
ASH2L	ASH2L	ASH2L	NM_004674
ASNS	ASNS	ASNS	NM_001673, NM_183356
ASPM	ASPM	ASPM	NM_018136
ATF1	ATF1	ATF1	NM_005171
ATP1A1	ATP1A1	ATP1A1
ATP5A1	ATP5A1	ATP5A1	NM_004046
ATP5C1	ATP5C1	ATP5C1	NM_005174
ATP5H	ATP5H	ATP5H	NM_006356
AURKA	AURKA	AURKA	NM_003600
AURKAIP1	AURKAIP1	AURKAIP1	NM_017900
AURKB	AURKB	AURKB	NM_004217
AXIN1	AXIN1	AXIN1
BAHD1	BAHD1	BAHD1	NM_014952
BAK1	BAK1	BAK1	NM_001188
BANF1	BANF1	BANF1	NM_003860
BANP	BANP	BANP	NM_017869
BARD1	BARD1	BARD1	NM_000465
BAT1	BAT1	BAT1
BCCIP	BCCIP	BCCIP
BCLAF1	BCLAF1	BCLAF1	NM_014739
BCOR	BCOR	BCOR	NM_017745
BHLHB9	BHLHB9	BHLHB9	NM_030639
BIRC5	BIRC5	BIRC5	NM_001168
BLM	BLM	BLM
BLMH	BLMH	BLMH	NM_000386
BMP2	BMP2	BMP2
BMP7	BMP7	BMP7
BMPR1A	BMPR1A	BMPR1A	NM_004329
BNIPL	BNIPL	BNIPL	NM_138279
BRAF	BRAF	BRAF	NM_004333
BRAP	BRAP	BRAP
BRCA1	BRCA1	BRCA1
BRD3	BRD3	BRD3	NM_007371
BRD7	BRD7	BRD7	NM_013263
BRD8	BRD8	BRD8	NM_006696
BRF2	BRF2	BRF2	NM_018310
BRWD1	BRWD1	BRWD1	NM_033656
BUB1	BUB1	BUB1	NM_004336
BUB1B	BUB1B	BUB1B
BUB3	BUB3	BUB3
BXDC2	BXDC2	BXDC2	NM_018321
BYSL	BYSL	BYSL
C13ORF34	C13orf34	C13orf34	NM_024808
C15orf23	C15orf23	C15orf23
C17ORF61	C17orf61	C17orf61	NM_152766
C18ORF10	C18orf10	C18orf10	NM_015476
C1ORF182	C1orf182	C1orf182	NM_144627
C1ORF94	C1orf94	C1orf94	NM_032884
C1QBP	C1QBP	C1QBP	NM_001212
C20ORF20	C20orf20	C20orf20	NM_018270
C21ORF56	C21orf56	C21orf56	NM_032261
C4ORF14	C4orf14	C4orf14	NM_032313
C5ORF22	C5orf22	C5orf22	NM_018356
C7ORF20	C7orf20	C7orf20	NM_015949
C8ORF30A	C8orf30A	C8orf30A	NM_016458
C9ORF100	C9orf100	C9orf100	NM_032818
C9ORF75	C9orf75	C9orf75	NM_173691
C9ORF82	C9orf82	C9orf82	NM_024828
C9ORF86	C9orf86	C9orf86	NM_024718
CAD	CAD	CAD
CAND1	CAND1	CAND1	NM_018448
CAPN1	CAPN1	CAPN1
CARD11	CARD11	CARD11	NM_032415
CARM1	CARM1	CARM1	XM_032719
CASP3	CASP3	CASP3	NM_004346
CASP8AP2	CASP8AP2	CASP8AP2
CASP9	CASP9	CASP9	NM_032996
CBLC	CBLC	CBLC	NM_012116
CBX1	CBX1	CBX1	NM_006807
CBX3	CBX3	CBX3	NM_007276
CCDC113	CCDC113	CCDC113	NM_014157
CCDC45	CCDC45	CCDC45	NM_138363
CCDC47	CCDC47	CCDC47	NM_020198
CCNA2	CCNA2	CCNA2	NM_001237
CCNB1	CCNB1	CCNB1	NM_031966
CCNB1IP1	CCNB1IP1	CCNB1IP1	NM_021178, NM_182849, NM_182851, NM_182852
CCNB2	CCNB2	CCNB2	NM_004701
CCNE1	CCNE1	CCNE1	NM_001238
CCNF	CCNF	CCNF	NM_001761
CCNG1	CCNG1	CCNG1	NM_004060
CCNK	CCNK	CCNK
CCT3	CCT3	CCT3	NM_005998
CCT4	CCT4	CCT4
CCT5	CCT5	CCT5
CCT7	CCT7	CCT7
CD19	CD19	CD19
CD24	CD24	CD24
CD3EAP	CD3EAP	CD3EAP	NM_012099
CDA	CDA	CDA	NM_001785
CDC14A	CDC14A	CDC14A	NM_033312
CDC2	CDC2	CDC2	NM_001786
CDC20	CDC20	CDC20	NM_001255
CDC23	CDC23	CDC23
CDC25A	CDC25A	CDC25A	NM_001789
CDC25C	CDC25C	CDC25C
CDC34	CDC34	CDC34	NM_004359
CDC45L	CDC45L	CDC45L	NM_003504
CDC5L	CDC5L	CDC5L
CDC7	CDC7	CDC7	NM_003503
CDCA3	CDCA3	CDCA3	NM_031299
CDCA5	CDCA5	CDCA5	NM_080668
CDCA8	CDCA8	CDCA8	NM_018101
CDH1	CDH1	CDH1	NM_004360
CDK4	CDK4	CDK4	NM_000075
CDK5RAP1	CDK5RAP1	CDK5RAP1	NM_016408
CDK7	CDK7	CDK7	NM_001799
CDK9	CDK9	CDK9
CDKN3	CDKN3	CDKN3
CDT1	CDT1	CDT1	NM_030928
CDYL	CDYL	CDYL	NM_004824
CEBPZ	CEBPZ	CEBPZ	NM_005760
CENPA	CENPA	CENPA	NM_001809
CENPC1	CENPC1	CENPC1
CENPE	CENPE	CENPE
CENPF	CENPF	CENPF	NM_016343
CENPJ	CENPJ	CENPJ	NM_018451
CEP70	CEP70	CEP70	NM_024491
CEP72	CEP72	CEP72	NM_018140
CEP76	CEP76	CEP76	NM_024899
CFDP1	CFDP1	CFDP1	NM_006324
CGN	CGN	CGN	NM_020770
CHAF1A	CHAF1A	CHAF1A	NM_005483
CHAF1B	CHAF1B	CHAF1B	NM_005441
CHD1	CHD1	CHD1	NM_001270
CHD8	CHD8	CHD8	NM_020920
CHEK1	CHEK1	CHEK1	NM_001274
CHEK2	CHEK2	CHEK2	NM_001005735
CHFR	CHFR	CHFR
CHKA	CHKA	CHKA	NM_001277
CHORDC1	CHORDC1	CHORDC1	NM_012124
CHTF18	CHTF18	CHTF18	NM_022092
CITED4	CITED4	CITED4	NM_133467
CKAP5	CKAP5	CKAP5	NM_014756
CKS1B	CKS1B	CKS1B	NM_001826
CKS2	CKS2	CKS2	NM_001827
CLDN12	CLDN12	CLDN12	NM_012129
CLDN3	CLDN3	CLDN3	NM_001306
CLDN6	CLDN6	CLDN6	NM_021195
CLDN7	CLDN7	CLDN7	NM_001307
CLNS1A	CLNS1A	CLNS1A	NM_001293
CNKSR1	CNKSR1	CNKSR1	NM_006314
CNNM3	CNNM3	CNNM3	NM_017623
CNOT1	CNOT1	CNOT1	NM_016284
CNOT3	CNOT3	CNOT3	NM_014516
CNOT7	CNOT7	CNOT7	NM_013354
COPG2	COPG2	COPG2	NM_012133
COPS3	COPS3	COPS3
COPS7B	COPS7B	COPS7B	NM_022730
CORO2A	CORO2A	CORO2A	NM_003389
COX17	COX17	COX17
CPSF1	CPSF1	CPSF1
CPSF3	CPSF3	CPSF3	NM_016207
CPSF3L	CPSF3L	CPSF3L	NM_017871
CPSF6	CPSF6	CPSF6	NM_007007
CRB3	CRB3	CRB3
CRKL	CRKL	CRKL	NM_005207
CRLS1	CRLS1	CRLS1	NM_019095
CROCC	CROCC	CROCC	NM_014675
CSDA	CSDA	CSDA	NM_003651
CSE1L	CSE1L	CSE1L	NM_001316
CSNK2A1	CSNK2A1	CSNK2A1	NM_001895
CSTF1	CSTF1	CSTF1	NM_001033521
CSTF2	CSTF2	CSTF2	NM_001325
CSTF3	CSTF3	CSTF3	NM_001326
CTBP2	CTBP2	CTBP2	NM_001083914
CTCF	CTCF	CTCF	NM_006565
CTDP1	CTDP1	CTDP1
CTSC	CTSC	CTSC	NM_001814
CUGBP1	CUGBP1	CUGBP1	NM_006560
CUL1	CUL1	CUL1	NM_003592
CUTC	CUTC	CUTC	NM_015960
CWF19L1	CWF19L1	CWF19L1	NM_018294
CXADR	CXADR	CXADR
CXORF26	CXorf26	CXorf26	NM_016500
CXXC1	CXXC1	CXXC1	NM_014593
DAB1	DAB1	DAB1	NM_021080
DAXX	DAXX	DAXX
DBP	DBP	DBP	NM_001352
DCP2	DCP2	DCP2	NM_152624
DDIT4L	DDIT4L	DDIT4L	NM_145244
DDX1	DDX1	DDX1	NM_004939
DDX11	DDX11	DDX11	NM_030653
DDX18	DDX18	DDX18	NM_006773
DDX19A	DDX19A	DDX19A	NM_018332
DDX19B	DDX19B	DDX19B	NM_007242
DDX20	DDX20	DDX20	NM_007204
DDX39	DDX39	DDX39	NM_138998
DEDD2	DEDD2	DEDD2	NM_133328
DEF6	DEF6	DEF6	NM_022047
DEK	DEK	DEK
DFFA	DFFA	DFFA	NM_004401
DFFB	DFFB	DFFB	NM_001004285
DGKZ	DGKZ	DGKZ	NM_001105540
DHCR24	DHCR24	DHCR24	NM_014762
DHFR	DHFR	DHFR	NM_000791
DHX30	DHX30	DHX30	NM_138615
DHX34	DHX34	DHX34	NM_014681
DHX9	DHX9	DHX9	NM_030588
DIAPH1	DIAPH1	DIAPH1	NM_005219
DIAPH2	DIAPH2	DIAPH2	NM_006729, NM_007309
DICER1	DICER1	DICER1
DLAT	DLAT	DLAT	NM_001931
DLEU1	DLEU1	DLEU1	NR_002605
DLG3	DLG3	DLG3	NM_021120
DNAJA3	DNAJA3	DNAJA3
DNAJC7	DNAJC7	DNAJC7
DNMT1	DNMT1	DNMT1	NM_001379
DNMT3B	DNMT3B	DNMT3B	NM_006892
DNTTIP2	DNTTIP2	DNTTIP2	NM_014597
DPP3	DPP3	DPP3
DPPA2	DPPA2	DPPA2	NM_138815
DPPA4	DPPA4	DPPA4	NM_018189
DTNB	DTNB	DTNB	NM_033147
DTX2	DTX2	DTX2
DUSP22	DUSP22	DUSP22	NM_020185
DUSP23	DUSP23	DUSP23	NM_017823
DUT	DUT	DUT
E2F1	E2F1	E2F1
E2F3	E2F3	E2F3
E2F5	E2F5	E2F5	NM_001951
E2F6	E2F6	E2F6	NM_001952
EAF2	EAF2	EAF2	NM_018456
ECH1	ECH1	ECH1
ECHS1	ECHS1	ECHS1
ECSIT	ECSIT	ECSIT	NM_016581
ECT2	ECT2	ECT2	NM_018098
EDNRB	EDNRB	EDNRB
EED	EED	EED	NM_003797
EEF1B2	EEF1B2	EEF1B2	NM_001037663
EFNA4	EFNA4	EFNA4	NM_005227
EIF2B4	EIF2B4	EIF2B4
EIF2B5	EIF2B5	EIF2B5
EIF2S2	EIF2S2	EIF2S2	NM_003908
EIF4A1	EIF4A1	EIF4A1	NM_001416
EIF4B	EIF4B	EIF4B	NM_001417
EIF4G1	EIF4G1	EIF4G1	NM_182917
EIF5	EIF5	EIF5	NM_001969
EIF5A	EIF5A	EIF5A	NM_001970
ELAC2	ELAC2	ELAC2
ELF3	ELF3	ELF3	NM_004433
EMB	EMB	EMB	NM_198449
EMD	EMD	EMD
EML4	EML4	EML4	NM_019063
ENAH	ENAH	ENAH	NM_018212
ENSA	ENSA	ENSA	NM_207042
EP300	EP300	EP300	NM_001429
EPHA4	EPHA4	EPHA4
EPHB6	EPHB6	EPHB6
ERBB2	ERBB2	ERBB2
ERBB3	ERBB3	ERBB3
ERH	ERH	ERH	NM_004450
ETF1	ETF1	ETF1	NM_004730
ETV4	ETV4	ETV4	NM_001986
EWSR1	EWSR1	EWSR1	NM_005243
EXO1	EXO1	EXO1	NM_006027
EXOSC10	EXOSC10	EXOSC10	NM_001001998
EXOSC3	EXOSC3	EXOSC3	NM_016042
EXOSC4	EXOSC4	EXOSC4	NM_019037
EXOSC5	EXOSC5	EXOSC5	NM_020158
EXOSC6	EXOSC6	EXOSC6	NM_058219
EXOSC8	EXOSC8	EXOSC8	NM_181503
EXOSC9	EXOSC9	EXOSC9	NM_005033
EZH2	EZH2	EZH2
F11R	F11R	F11R
F2RL1	F2RL1	F2RL1
FAF1	FAF1	FAF1	NM_007051
FAM103A1	FAM103A1	FAM103A1	NM_031452
FAM124A	FAM124A	FAM124A	NM_145019
FAM60A	FAM60A	FAM60A	NM_021238
FANCE	FANCE	FANCE
FANCF	FANCF	FANCF	NM_022725
FANCG	FANCG	FANCG	NM_004629
FBL	FBL	FBL	NM_001436
FBP1	FBP1	FBP1
FBXO28	FBXO28	FBXO28	NM_015176
FBXO30	FBXO30	FBXO30
FBXO5	FBXO5	FBXO5
FBXW4	FBXW4	FBXW4	NM_022039
FEN1	FEN1	FEN1	NM_004111
FGD4	FGD4	FGD4	NM_139241
FGF19	FGF19	FGF19	NM_005117
FGF8	FGF8	FGF8	NM_006119, NM_033165
FGFR1	FGFR1	FGFR1
FGFR3	FGFR3	FGFR3
FGFR4	FGFR4	FGFR4
FKBP4	FKBP4	FKBP4
FKBP5	FKBP5	FKBP5
FKBPL	FKBPL	FKBPL
FLRT3	FLRT3	FLRT3	NM_013281
FLT1	FLT1	FLT1
FNBP1L	FNBP1L	FNBP1L	NM_017737
FOXD3	FOXD3	FOXD3
FOXH1	FOXH1	FOXH1
FOXM1	FOXM1	FOXM1	NM_021953
FSD1	FSD1	FSD1	NM_024333
FUBP1	FUBP1	FUBP1	NM_003902
FUS	FUS	FUS	NM_004960
FUSIP1	FUSIP1	FUSIP1
FXYD1	FXYD1	FXYD1	NM_021902
GABPB2	GABPB2	GABPB2	NM_144618
GABRB3	GABRB3	GABRB3
GATAD2A	GATAD2A	GATAD2A	NM_017660
GCH1	GCH1	GCH1
GCHFR	GCHFR	GCHFR	NM_005258
GCSH	GCSH	GCSH	NM_004483
GEMIN4	GEMIN4	GEMIN4	NM_015721
GEMIN5	GEMIN5	GEMIN5
GEMIN6	GEMIN6	GEMIN6
GGA2	GGA2	GGA2
GGA3	GGA3	GGA3	NM_138619
GLI2	GLI2	GLI2	NM_005270
GLMN	GLMN	GLMN	NM_007070
GLS2	GLS2	GLS2	NM_013267
GMEB1	GMEB1	GMEB1	NM_006582
GMEB2	GMEB2	GMEB2	NM_012384
GMNN	GMNN	GMNN	NM_015895
GNA13	GNA13	GNA13	NM_006572
GNL3	GNL3	GNL3	NM_014366
GNPDA1	GNPDA1	GNPDA1	NM_005471
GOT2	GOT2	GOT2
GPBP1	GPBP1	GPBP1	NM_022913
GPBP1L1	GPBP1L1	GPBP1L1	NM_021639
GPI	GPI	GPI
GPRIN2	GPRIN2	GPRIN2	NM_014696
GPS1	GPS1	GPS1	NM_212492
GRB14	GRB14	GRB14
GRB7	GRB7	GRB7	NM_005310
GRIPAP1	GRIPAP1	GRIPAP1	NM_207672
GSPT1	GSPT1	GSPT1	NM_002094
GSPT2	GSPT2	GSPT2
GSTP1	GSTP1	GSTP1
GTF2E1	GTF2E1	GTF2E1	NM_005513
GTF2H2	GTF2H2	GTF2H2	NM_001515
GTF2H4	GTF2H4	GTF2H4
GTF2I	GTF2I	GTF2I	NM_032999
GTF3C1	GTF3C1	GTF3C1	NM_001520
GTF3C2	GTF3C2	GTF3C2
GTF3C3	GTF3C3	GTF3C3
GTF3C4	GTF3C4	GTF3C4
GTF3C5	GTF3C5	GTF3C5	NM_001122823
GTPBP3	GTPBP3	GTPBP3	NM_032620
H2AFX	H2AFX	H2AFX	NM_002105
H3F3A	H3F3A	H3F3A	NM_002107
HACL1	HACL1	HACL1	NM_012260
HCFC1	HCFC1	HCFC1	NM_005334
HDAC1	HDAC1	HDAC1	NM_004964
HDAC2	HDAC2	HDAC2
HDAC3	HDAC3	HDAC3	NM_003883
HDAC5	HDAC5	HDAC5	NM_001015053
HDGF	HDGF	HDGF	NM_004494
HDHD2	HDHD2	HDHD2	NM_032124
HERC5	HERC5	HERC5	NM_016323
HEXIM2	HEXIM2	HEXIM2	NM_144608
HEY2	HEY2	HEY2
HIRA	HIRA	HIRA	NM_003325
HMG20A	HMG20A	HMG20A	NM_018200
HMGA1	HMGA1	HMGA1	NM_145899
HMGA2	HMGA2	HMGA2	NM_003483
HMGB2	HMGB2	HMGB2
HMGN1	HMGN1	HMGN1	NM_004965
HMMR	HMMR	HMMR	NM_012484
HN1	HN1	HN1	NM_001002032
HOOK2	HOOK2	HOOK2	NM_013312
HPRT1	HPRT1	HPRT1	NM_000194
HSP90AA1	HSP90AA1	HSP90AA1	NM_005348
HSP90AB1	HSP90AB1	HSP90AB1	NM_007355
HSPA14	HSPA14	HSPA14	NM_016299
HSPA2	HSPA2	HSPA2
HSPA8	HSPA8	HSPA8
HSPD1	HSPD1	HSPD1	NM_002156
HSPE1	HSPE1	HSPE1	NM_002157
HSPH1	HSPH1	HSPH1
HTATSF1	HTATSF1	HTATSF1
ID1	ID1	ID1	NM_002165
ID3	ID3	ID3	NM_002167
IDH3B	IDH3B	IDH3B
IGF2BP2	IGF2BP2	IGF2BP2	NM_006548
IGSF1	IGSF1	IGSF1
IGSF21	IGSF21	IGSF21	NM_032880
IL17RD	IL17RD	IL17RD	NM_017563
IL28RA	IL28RA	IL28RA	NM_170743
ILF2	ILF2	ILF2	NM_004515
ILF3	ILF3	ILF3
IMMT	IMMT	IMMT	NM_006839
IMPDH2	IMPDH2	IMPDH2
INADL	INADL	INADL	NM_170605
ING2	ING2	ING2	NM_001564
ING5	ING5	ING5	NM_032329
INPP5D	INPP5D	INPP5D	NM_001017915
INSR	INSR	INSR
IPO11	IPO11	IPO11	NM_016338
IPO8	IPO8	IPO8	NM_006390
IRF3	IRF3	IRF3	NM_001571
IRF4	IRF4	IRF4
ITGA2B	ITGA2B	ITGA2B
ITGB3BP	ITGB3BP	ITGB3BP	NM_014288
IWS1	IWS1	IWS1	NM_017969
KARS	KARS	KARS	NM_005548
KCNK1	KCNK1	KCNK1	NM_002245
KEAP1	KEAP1	KEAP1	NM_012289
KHDRBS1	KHDRBS1	KHDRBS1	NM_006559
KHSRP	KHSRP	KHSRP
KIF11	KIF11	KIF11	NM_004523
KIF13A	KIF13A	KIF13A
KIF15	KIF15	KIF15
KIF17	KIF17	KIF17	NM_020816
KIF18A	KIF18A	KIF18A	NM_031217
KIF22	KIF22	KIF22
KIF23	KIF23	KIF23
KIT	KIT	KIT
KLC3	KLC3	KLC3	NM_145275
KLF5	KLF5	KLF5
KLF8	KLF8	KLF8	NM_007250
KLHL17	KLHL17	KLHL17	NM_198317
KLHL3	KLHL3	KLHL3
KNTC1	KNTC1	KNTC1
KPNA2	KPNA2	KPNA2	NM_002266
KPNB1	KPNB1	KPNB1	NM_002265
KPTN	KPTN	KPTN
KRAS	KRAS	KRAS	NM_033360
KRR1	KRR1	KRR1	NM_007043
L3MBTL2	L3MBTL2	L3MBTL2	NM_031488
LBR	LBR	LBR	NM_002296
LCK	LCK	LCK	NM_005356
LEMD3	LEMD3	LEMD3
LIG1	LIG1	LIG1	NM_000234
LIG3	LIG3	LIG3	NM_013975
LIN9	LIN9	LIN9	NM_173083
LMNB1	LMNB1	LMNB1	NM_005573
LRPPRC	LRPPRC	LRPPRC	NM_133259
LRRC8D	LRRC8D	LRRC8D	NM_018103
LSM2	LSM2	LSM2	NM_021177
LSM3	LSM3	LSM3
LSM4	LSM4	LSM4
LSM5	LSM5	LSM5
LSM6	LSM6	LSM6
LSM7	LSM7	LSM7
LSM8	LSM8	LSM8
LYN	LYN	LYN
MAD2L1	MAD2L1	MAD2L1
MAD2L1BP	MAD2L1BP	MAD2L1BP	NM_014628
MAD2L2	MAD2L2	MAD2L2	NM_006341
MAGOH	MAGOH	MAGOH	NM_002370
MAML1	MAML1	MAML1	NM_014757
MAP1S	MAP1S	MAP1S	NM_018174
MAP2K4	MAP2K4	MAP2K4
MAP2K6	MAP2K6	MAP2K6	NM_002758
MAP3K4	MAP3K4	MAP3K4
MAP4K1	MAP4K1	MAP4K1	NM_001042600
MAPK13	MAPK13	MAPK13
MAPK6	MAPK6	MAPK6	NM_002748
MAPKAPK3	MAPKAPK3	MAPKAPK3	NM_004635
MAPKAPK5	MAPKAPK5	MAPKAPK5	NM_139078
MARK2	MARK2	MARK2	NM_017490
MATK	MATK	MATK	NM_139355
MBD2	MBD2	MBD2	NM_003927
MBD4	MBD4	MBD4	NM_003925
MCM10	MCM10	MCM10	NM_182751
MCM2	MCM2	MCM2
MCM3	MCM3	MCM3
MCM4	MCM4	MCM4	NM_005914
MCM5	MCM5	MCM5
MCM6	MCM6	MCM6	NM_005915
MCM7	MCM7	MCM7
MCRS1	MCRS1	MCRS1	NM_006337
MDC1	MDC1	MDC1	NM_014641
MDH2	MDH2	MDH2
MDK	MDK	MDK	NM_001012334
MED25	MED25	MED25	NM_030973
MED28	MED28	MED28	NM_025205
MED6	MED6	MED6
MED9	MED9	MED9	NM_018019
MELK	MELK	MELK	NM_014791
MEN1	MEN1	MEN1
METTL1	METTL1	METTL1	NM_005371
MIF	MIF	MIF	NM_002415
MIF4GD	MIF4GD	MIF4GD	NM_020679
MIS12	MIS12	MIS12	NM_024039
MKI67	MKI67	MKI67	NM_002417
MKI67IP	MKI67IP	MKI67IP	NM_032390
MLH1	MLH1	MLH1	NM_000249
MNAT1	MNAT1	MNAT1	NM_002431
MORF4L1	MORF4L1	MORF4L1	NM_006791
MPHOSPH6	MPHOSPH6	MPHOSPH6	NM_005792
MPP6	MPP6	MPP6
MRE11A	MRE11A	MRE11A	NM_005591
MRPL20	MRPL20	MRPL20	NM_017971
MRPL38	MRPL38	MRPL38	NM_032478
MRPL44	MRPL44	MRPL44	NM_022915
MRPS12	MRPS12	MRPS12
MRPS18B	MRPS18B	MRPS18B
MRPS26	MRPS26	MRPS26	NM_030811
MS4A1	MS4A1	MS4A1
MSH2	MSH2	MSH2
MSH6	MSH6	MSH6
MTA1	MTA1	MTA1
MTIF2	MTIF2	MTIF2	NM_002453
MTMR9	MTMR9	MTMR9	NM_015458
MUC4	MUC4	MUC4	NM_018406
MUTYH	MUTYH	MUTYH	NM_012222
MYB	MYB	MYB
MYBBP1A	MYBBP1A	MYBBP1A	NM_014520
MYBL2	MYBL2	MYBL2	NM_002466
MYCBP	MYCBP	MYCBP	NM_012333
MYCN	MYCN	MYCN	NM_005378
MYH10	MYH10	MYH10
MYOZ1	MYOZ1	MYOZ1
MYST2	MYST2	MYST2	NM_007067
NACA	NACA	NACA	NM_005594
NAP1L1	NAP1L1	NAP1L1	NM_139207
NARG1	NARG1	NARG1	NM_057175
NAV2	NAV2	NAV2	NM_145117
NCAPG	NCAPG	NCAPG	NM_022346
NCBP1	NCBP1	NCBP1	NM_002486
NCKIPSD	NCKIPSD	NCKIPSD	NM_016453
NCL	NCL	NCL	NM_005381
NDUFA7	NDUFA7	NDUFA7	NM_005001
NDUFB9	NDUFB9	NDUFB9	NM_005005
NDUFS6	NDUFS6	NDUFS6	NM_004553
NEK3	NEK3	NEK3	NM_002498
NFE2	NFE2	NFE2	NM_006163
NFKBIB	NFKBIB	NFKBIB	NM_002503
NFYA	NFYA	NFYA
NFYB	NFYB	NFYB
NGFR	NGFR	NGFR
NHP2L1	NHP2L1	NHP2L1	NM_001003796
NIF3L1	NIF3L1	NIF3L1	NM_021824
NLE1	NLE1	NLE1	NM_018096
NLK	NLK	NLK	NM_016231
NME1	NME1	NME1	NM_000269
NME2	NME2	NME2	NM_002512
NMT1	NMT1	NMT1	NM_021079
NOB1	NOB1	NOB1	NM_014062
NOC4L	NOC4L	NOC4L	NM_024078
NOLC1	NOLC1	NOLC1	NM_004741
NOM1	NOM1	NOM1	XM_049384
NONO	NONO	NONO	NM_007363
NP	NP	NP
NPAT	NPAT	NPAT	NM_002519
NPM1	NPM1	NPM1	NM_002520
NPPB	NPPB	NPPB	NM_002521
NPR1	NPR1	NPR1	NM_000906
NR2C1	NR2C1	NR2C1	NM_003297
NSUN2	NSUN2	NSUN2	NM_017755
NUAK2	NUAK2	NUAK2	NM_030952
NUDC	NUDC	NUDC
NUDT21	NUDT21	NUDT21	NM_007006
NUFIP1	NUFIP1	NUFIP1	NM_012345
NUP107	NUP107	NUP107	NM_020401
NUP133	NUP133	NUP133	NM_018230
NUP153	NUP153	NUP153
NUP210	NUP210	NUP210	NM_024923
NUP214	NUP214	NUP214	NM_005085
NUP50	NUP50	NUP50
NUP54	NUP54	NUP54
NUP62	NUP62	NUP62	NM_153719
NUP88	NUP88	NUP88	NM_002532
NUP98	NUP98	NUP98	NM_016320
NUTF2	NUTF2	NUTF2
NVL	NVL	NVL	NM_002533
NXN	NXN	NXN
OCLN	OCLN	OCLN	NM_002538
OIP5	OIP5	OIP5	NM_007280
ORC1L	ORC1L	ORC1L	NM_004153
ORC2L	ORC2L	ORC2L	NM_006190
ORC3L	ORC3L	ORC3L
ORC5L	ORC5L	ORC5L	NM_002553
ORC6L	ORC6L	ORC6L
PA2G4	PA2G4	PA2G4	NM_006191
PABPC1	PABPC1	PABPC1	NM_002568
PABPN1	PABPN1	PABPN1	NM_004643
PACSIN1	PACSIN1	PACSIN1
PACSIN2	PACSIN2	PACSIN2	NM_007229
PACSIN3	PACSIN3	PACSIN3	NM_016223
PAICS	PAICS	PAICS
PAIP2	PAIP2	PAIP2	NM_016480
PAK1	PAK1	PAK1	NM_002576
PAK1IP1	PAK1IP1	PAK1IP1	NM_017906
PAPOLA	PAPOLA	PAPOLA
PARD6A	PARD6A	PARD6A	NM_016948
PARG	PARG	PARG
PARN	PARN	PARN	NM_002582
PARP1	PARP1	PARP1	NM_001618
PARP2	PARP2	PARP2
PATZ1	PATZ1	PATZ1	NM_032052
PBX1	PBX1	PBX1	NM_002585
PBX2	PBX2	PBX2
PCBP1	PCBP1	PCBP1
PCGF6	PCGF6	PCGF6	NM_032154
PCM1	PCM1	PCM1	NM_006197
PCNA	PCNA	PCNA
PCTK3	PCTK3	PCTK3	NM_002596
PCYT1B	PCYT1B	PCYT1B	NM_004845
PDCD10	PDCD10	PDCD10	NM_007217
PDCD2	PDCD2	PDCD2	NM_002598
PDE6G	PDE6G	PDE6G
PDHA1	PDHA1	PDHA1
PDHB	PDHB	PDHB
PDHX	PDHX	PDHX	NM_003477
PDK3	PDK3	PDK3	NM_005391
PDLIM1	PDLIM1	PDLIM1
PDPN	PDPN	PDPN	NM_006474
PDZD2	PDZD2	PDZD2
PELP1	PELP1	PELP1	NM_014389
PFN1	PFN1	PFN1	NM_005022
PGAM1	PGAM1	PGAM1	NM_002629
PGD	PGD	PGD	NM_002631
PGK1	PGK1	PGK1
PGS1	PGS1	PGS1	NM_024419
PHB	PHB	PHB	NM_002634
PHB2	PHB2	PHB2	NM_007273
PHC1	PHC1	PHC1	NM_004426
PHF10	PHF10	PHF10	NM_018288
PIAS2	PIAS2	PIAS2	NM_004671
PIAS4	PIAS4	PIAS4	NM_015897
PICK1	PICK1	PICK1	NM_012407
PIK3C2A	PIK3C2A	PIK3C2A	NM_002645
PIM1	PIM1	PIM1
PIM2	PIM2	PIM2
PKMYT1	PKMYT1	PKMYT1	NM_004203
PKP4	PKP4	PKP4
PLCB2	PLCB2	PLCB2
PLCB3	PLCB3	PLCB3
PLCG1	PLCG1	PLCG1	NM_182811
PLCL2	PLCL2	PLCL2
PLEKHA5	PLEKHA5	PLEKHA5	NM_019012
PLK1	PLK1	PLK1	NM_005030
PLK4	PLK4	PLK4
PLRG1	PLRG1	PLRG1	NM_002669
PMF1	PMF1	PMF1	NM_007221
PMS1	PMS1	PMS1
PNKP	PNKP	PNKP	NM_007254
PNN	PNN	PNN	NM_002687
PNRC2	PNRC2	PNRC2	NM_017761
POLA2	POLA2	POLA2	NM_002689
POLB	POLB	POLB
POLD1	POLD1	POLD1
POLD2	POLD2	POLD2	NM_001127218
POLD3	POLD3	POLD3	NM_006591
POLR1A	POLR1A	POLR1A	NM_015425
POLR1B	POLR1B	POLR1B	NM_019014
POLR1C	POLR1C	POLR1C	NM_004875
POLR1D	POLR1D	POLR1D	NM_015972, NM_152705
POLR1E	POLR1E	POLR1E	NM_022490
POLR2D	POLR2D	POLR2D	NM_004805
POLR2H	POLR2H	POLR2H	NM_006232
POLR2I	POLR2I	POLR2I	NM_006233
POLR3F	POLR3F	POLR3F	NM_006466
POLRMT	POLRMT	POLRMT	NM_005035
POM121	POM121	POM121
POP1	POP1	POP1	NM_015029
POP7	POP7	POP7	NM_005837
POR	POR	POR	NM_000941
POT1	POT1	POT1
POU2F1	POU2F1	POU2F1	NM_002697
POU5F1	POU5F1	POU5F1	NM_002701
PPA1	PPA1	PPA1	NM_021129
PPAP2A	PPAP2A	PPAP2A
PPAP2C	PPAP2C	PPAP2C
PPFIA1	PPFIA1	PPFIA1	NM_003626
PPID	PPID	PPID	NM_005038
PPIF	PPIF	PPIF	NM_005729
PPIH	PPIH	PPIH	NM_006347
PPM1J	PPM1J	PPM1J	NM_005167
PPOX	PPOX	PPOX	NM_000309
PPP1CA	PPP1CA	PPP1CA
PPP1CC	PPP1CC	PPP1CC
PPP1R1B	PPP1R1B	PPP1R1B
PPP2CA	PPP2CA	PPP2CA	NM_002715
PPP2R1B	PPP2R1B	PPP2R1B	NM_002716
PPP2R2A	PPP2R2A	PPP2R2A
PPP2R5A	PPP2R5A	PPP2R5A	NM_006243
PPP2R5E	PPP2R5E	PPP2R5E
PQBP1	PQBP1	PQBP1	NM_144494
PRCC	PRCC	PRCC	NM_005973
PRDX1	PRDX1	PRDX1	NM_181697
PRDX2	PRDX2	PRDX2	NM_005809
PRIM1	PRIM1	PRIM1	NM_000946
PRKAB1	PRKAB1	PRKAB1	NM_006253
PRKAR2B	PRKAR2B	PRKAR2B
PRKCQ	PRKCQ	PRKCQ	NM_006257
PRKCZ	PRKCZ	PRKCZ	NM_002744
PRKDC	PRKDC	PRKDC	NM_001081640
PRMT1	PRMT1	PRMT1
PRMT3	PRMT3	PRMT3	NM_005788
PRMT5	PRMT5	PRMT5
PRMT6	PRMT6	PRMT6	NM_018137
PRPF3	PRPF3	PRPF3	NM_004698
PRPF38A	PRPF38A	PRPF38A	NM_032864
PRPF4	PRPF4	PRPF4	NM_004697
PRPF4B	PRPF4B	PRPF4B
PRPF8	PRPF8	PRPF8
PRUNE	PRUNE	PRUNE	NM_021222
PSEN2	PSEN2	PSEN2	NM_000447
PSIP1	PSIP1	PSIP1	NM_033222
PSMA1	PSMA1	PSMA1	NM_002786
PSMA2	PSMA2	PSMA2	NM_002787
PSMA3	PSMA3	PSMA3	NM_002788
PSMA4	PSMA4	PSMA4	NM_002789
PSMA5	PSMA5	PSMA5	NM_002790
PSMB1	PSMB1	PSMB1	NM_002793
PSMB2	PSMB2	PSMB2	NM_002794
PSMB3	PSMB3	PSMB3	NM_002795
PSMB4	PSMB4	PSMB4	NM_002796
PSMB5	PSMB5	PSMB5	NM_002797
PSMB6	PSMB6	PSMB6	NM_002798
PSMB7	PSMB7	PSMB7	NM_002799
PSMC1	PSMC1	PSMC1
PSMC3	PSMC3	PSMC3	NM_002804
PSMC3IP	PSMC3IP	PSMC3IP	NM_013290
PSMC4	PSMC4	PSMC4	NM_006503
PSMC5	PSMC5	PSMC5	NM_002805
PSMC6	PSMC6	PSMC6
PSMD11	PSMD11	PSMD11	NM_002815
PSMD4	PSMD4	PSMD4	NM_002810
PSMD7	PSMD7	PSMD7	NM_002811
PSME3	PSME3	PSME3	NM_176863
PSPC1	PSPC1	PSPC1
PTBP1	PTBP1	PTBP1
PTGES2	PTGES2	PTGES2
PTGES3	PTGES3	PTGES3	NM_006601
PTMA	PTMA	PTMA
PTPN13	PTPN13	PTPN13
PTPN2	PTPN2	PTPN2	NM_002828, NM_080422, NM_080423
PTPN6	PTPN6	PTPN6	NM_002831
PTPRF	PTPRF	PTPRF
PTPRU	PTPRU	PTPRU
PTTG1	PTTG1	PTTG1	NM_004219
PYCARD	PYCARD	PYCARD	NM_013258
PYCR2	PYCR2	PYCR2	NM_013328
QARS	QARS	QARS	NM_005051
RAB25	RAB25	RAB25
RAB38	RAB38	RAB38
RAB3C	RAB3C	RAB3C	NM_138453
RACGAP1	RACGAP1	RACGAP1	NM_013277
RAD51	RAD51	RAD51	NM_002875, NM_133487
RAD51AP1	RAD51AP1	RAD51AP1	NM_006479
RAD54B	RAD54B	RAD54B	NM_012415
RAD54L	RAD54L	RAD54L	NM_003579
RAE1	RAE1	RAE1
RAN	RAN	RAN	NM_006325
RANBP1	RANBP1	RANBP1	NM_002882
RANBP2	RANBP2	RANBP2	NM_006267
RANBP3	RANBP3	RANBP3	NM_007322
RANGAP1	RANGAP1	RANGAP1	NM_002883
RASL11B	RASL11B	RASL11B	NM_023940
RASL12	RASL12	RASL12	NM_016563
RAVER1	RAVER1	RAVER1	NM_133452
RAVER2	RAVER2	RAVER2	NM_018211
RBBP4	RBBP4	RBBP4	NM_005610
RBBP8	RBBP8	RBBP8	NM_203291
RBM11	RBM11	RBM11	NM_144770
RBM14	RBM14	RBM14	NM_006328
RBM7	RBM7	RBM7	NM_016090
RBMX	RBMX	RBMX	NM_002139
RBPMS	RBPMS	RBPMS
RCC1	RCC1	RCC1	NM_001269
RCHY1	RCHY1	RCHY1	NM_015436
REXO1	REXO1	REXO1	NM_020695
RFC1	RFC1	RFC1	NM_002913
RFC2	RFC2	RFC2	NM_181471
RFC3	RFC3	RFC3	NM_002915
RFC4	RFC4	RFC4	NM_002916
RFC5	RFC5	RFC5	NM_007370
RFWD2	RFWD2	RFWD2	NM_022457
RFX1	RFX1	RFX1	NM_002918
RFX5	RFX5	RFX5	NM_000449
RGS14	RGS14	RGS14	NM_006480
RHEBL1	RHEBL1	RHEBL1	NM_144593
RHOH	RHOH	RHOH	NM_004310
RIF1	RIF1	RIF1
RIMS2	RIMS2	RIMS2	NM_001100117
RIPK4	RIPK4	RIPK4	NM_020639
RMND5B	RMND5B	RMND5B	NM_022762
RND1	RND1	RND1	NM_014470
RND2	RND2	RND2	NM_005440
RNF126	RNF126	RNF126	NM_017876
RNF130	RNF130	RNF130	NM_018434
RNF138	RNF138	RNF138	NM_016271
RNF34	RNF34	RNF34	NM_194271
RNF4	RNF4	RNF4	NM_002938
RNF41	RNF41	RNF41	NM_005785
RNF5	RNF5	RNF5	NM_006913
RNF8	RNF8	RNF8
RNGTT	RNGTT	RNGTT
RNMT	RNMT	RNMT	NM_003799
RNPS1	RNPS1	RNPS1	NM_080594
RORA	RORA	RORA
RPA1	RPA1	RPA1	NM_002945
RPA2	RPA2	RPA2	NM_002946
RPA3	RPA3	RPA3	NM_002947
RPE	RPE	RPE	NM_006916
RPL10A	RPL10A	RPL10A	NM_007104
RPL23	RPL23	RPL23	NM_000978
RPL29	RPL29	RPL29	NM_000992
RPL5	RPL5	RPL5	NM_000969
RPL6	RPL6	RPL6
RPL7A	RPL7A	RPL7A	NM_000972
RPL8	RPL8	RPL8	NM_000973
RPLP0	RPLP0	RPLP0	NM_053275
RPP14	RPP14	RPP14	NM_007042
RPP21	RPP21	RPP21	NM_024839
RPP38	RPP38	RPP38	NM_006414
RPP40	RPP40	RPP40	NM_006638
RPS15	RPS15	RPS15	NM_001018
RPS15A	RPS15A	RPS15A	NM_001019
RPS20	RPS20	RPS20	NM_001023
RPS25	RPS25	RPS25	NM_001028
RPS27A	RPS27A	RPS27A
RPS6KA1	RPS6KA1	RPS6KA1	NM_002953
RRAS2	RRAS2	RRAS2	NM_012250
RRM1	RRM1	RRM1	NM_001033
RRM2	RRM2	RRM2
RTN4IP1	RTN4IP1	RTN4IP1
RTN4R	RTN4R	RTN4R
RUVBL1	RUVBL1	RUVBL1
RUVBL2	RUVBL2	RUVBL2
RYBP	RYBP	RYBP	NM_012234
SARS2	SARS2	SARS2	NM_017827
SART3	SART3	SART3
SCNN1A	SCNN1A	SCNN1A
SENP1	SENP1	SENP1	NM_014554
SENP2	SENP2	SENP2	NM_021627
SENP3	SENP3	SENP3	NM_015670
SEPHS1	SEPHS1	SEPHS1	NM_012247
SERBP1	SERBP1	SERBP1	NM_001018067
SET	SET	SET
SF3A1	SF3A1	SF3A1
SF3A3	SF3A3	SF3A3	NM_006802
SF3B1	SF3B1	SF3B1
SF3B3	SF3B3	SF3B3	NM_012426
SF3B4	SF3B4	SF3B4	NM_005850
SFMBT1	SFMBT1	SFMBT1	NM_016329
SFPQ	SFPQ	SFPQ	NM_005066
SFRS1	SFRS1	SFRS1	NM_006924
SFRS2	SFRS2	SFRS2	NM_003016
SFRS3	SFRS3	SFRS3
SFRS5	SFRS5	SFRS5	NM_001039465
SFRS7	SFRS7	SFRS7	NM_001031684
SFRS9	SFRS9	SFRS9	NM_003769
SGOL1	SGOL1	SGOL1	NM_138484
SH2D2A	SH2D2A	SH2D2A	NM_003975
SH3GL3	SH3GL3	SH3GL3	NM_003027
SHMT1	SHMT1	SHMT1	NM_004169
SIAH1	SIAH1	SIAH1
SIN3A	SIN3A	SIN3A	NM_015477
SIP1	SIP1	SIP1
SIRT1	SIRT1	SIRT1
SIX3	SIX3	SIX3	NM_005413
SKIL	SKIL	SKIL	NM_005414
SKIV2L2	SKIV2L2	SKIV2L2
SKP2	SKP2	SKP2	NM_005983
SLC16A10	SLC16A10	SLC16A10
SLC25A4	SLC25A4	SLC25A4	NM_001151
SLC39A1	SLC39A1	SLC39A1	NM_014437
SMAD4	SMAD4	SMAD4	NM_005359
SMARCA4	SMARCA4	SMARCA4	NM_003072
SMARCB1	SMARCB1	SMARCB1	NM_003073
SMARCC1	SMARCC1	SMARCC1
SMARCE1	SMARCE1	SMARCE1	NM_003079
SMG5	SMG5	SMG5	NM_015327
SMG7	SMG7	SMG7	NM_014837
SMS	SMS	SMS	NM_004595
SNAPC4	SNAPC4	SNAPC4	NM_003086
SNAPC5	SNAPC5	SNAPC5
SNRPA	SNRPA	SNRPA	NM_004596
SNRPA1	SNRPA1	SNRPA1	NM_003090
SNRPB	SNRPB	SNRPB
SNRPC	SNRPC	SNRPC
SNRPD1	SNRPD1	SNRPD1	NM_006938
SNRPD2	SNRPD2	SNRPD2	NM_004597
SNRPE	SNRPE	SNRPE	NM_003094
SNRPF	SNRPF	SNRPF	NM_003095
SNRPG	SNRPG	SNRPG
SNRPN	SNRPN	SNRPN	NM_003097
SNX2	SNX2	SNX2	NM_003100
SNX24	SNX24	SNX24	NM_014035
SOCS1	SOCS1	SOCS1
SOCS2	SOCS2	SOCS2
SORL1	SORL1	SORL1	NM_003105
SP100	SP100	SP100	NM_003113
SPAG5	SPAG5	SPAG5	NM_006461
SPHK2	SPHK2	SPHK2
SPIB	SPIB	SPIB	NM_003121
SPINT1	SPINT1	SPINT1	NM_003710
SRF	SRF	SRF	NM_003131
SRFBP1	SRFBP1	SRFBP1	NM_152546
SRP72	SRP72	SRP72
SRPK1	SRPK1	SRPK1
SRRM1	SRRM1	SRRM1	NM_005839
SRRM2	SRRM2	SRRM2
SSRP1	SSRP1	SSRP1	NM_003146
SSSCA1	SSSCA1	SSSCA1	NM_006396
ST14	ST14	ST14
STAU1	STAU1	STAU1	NM_017453
STIP1	STIP1	STIP1	NM_006819
STK11IP	STK11IP	STK11IP	NM_052902
STK24	STK24	STK24	NM_003576
STK35	STK35	STK35	NM_080836
STK36	STK36	STK36
STMN1	STMN1	STMN1	NM_005563
STRA13	STRA13	STRA13	NM_144998
STRBP	STRBP	STRBP
STRN3	STRN3	STRN3	NM_014574
STRN4	STRN4	STRN4
STX3	STX3	STX3	NM_004177
STXBP2	STXBP2	STXBP2	NM_006949
SUDS3	SUDS3	SUDS3	NM_022491
SUPT16H	SUPT16H	SUPT16H
SUPT4H1	SUPT4H1	SUPT4H1	NM_003168
SYNCRIP	SYNCRIP	SYNCRIP	NM_006372
SYT2	SYT2	SYT2	NM_177402
SYT3	SYT3	SYT3	NM_032298
SYT6	SYT6	SYT6	NM_205848
TACC3	TACC3	TACC3
TAF11	TAF11	TAF11	NM_005643
TAF12	TAF12	TAF12	NM_005644
TAF15	TAF15	TAF15	NM_139215
TAF1A	TAF1A	TAF1A	NM_005681
TAF1C	TAF1C	TAF1C	NM_139353
TAF4	TAF4	TAF4	NM_003185
TAF5	TAF5	TAF5
TAF6	TAF6	TAF6	NM_005641
TAF9	TAF9	TAF9	NM_016283
TALDO1	TALDO1	TALDO1	NM_006755
TARBP2	TARBP2	TARBP2
TARDBP	TARDBP	TARDBP	NM_007375
TBCD	TBCD	TBCD	NM_005993
TBCE	TBCE	TBCE	NM_003193
TBL3	TBL3	TBL3	NM_006453
TBP	TBP	TBP
TCEA1	TCEA1	TCEA1	NM_006756
TCEB3	TCEB3	TCEB3	NM_003198
TCF20	TCF20	TCF20	NM_181492
TCF3	TCF3	TCF3	NM_003200
TCF7L2	TCF7L2	TCF7L2	NM_030756
TCOF1	TCOF1	TCOF1	NM_001008656
TCP1	TCP1	TCP1	NM_030752
TDG	TDG	TDG
TDP1	TDP1	TDP1	NM_018319
TERF1	TERF1	TERF1	NM_017489
TERT	TERT	TERT
TESC	TESC	TESC	NM_017899
TFAM	TFAM	TFAM	NM_003201
TFAP2C	TFAP2C	TFAP2C	NM_003222
TFB1M	TFB1M	TFB1M
TFB2M	TFB2M	TFB2M	NM_022366
TFDP2	TFDP2	TFDP2	NM_006286
TGIF2	TGIF2	TGIF2
THOC4	THOC4	THOC4
THOP1	THOP1	THOP1
TJP1	TJP1	TJP1	NM_003257
TJP2	TJP2	TJP2	NM_201629
TJP3	TJP3	TJP3
TK1	TK1	TK1	NM_003258
TLE3	TLE3	TLE3	NM_005078
TLK2	TLK2	TLK2	NM_006852
TMPO	TMPO	TMPO	NM_003276
TMSB4Y	TMSB4Y	TMSB4Y	NM_004202
TNFRSF8	TNFRSF8	TNFRSF8
TNNI3	TNNI3	TNNI3
TNNT1	TNNT1	TNNT1	NM_003283
TNPO1	TNPO1	TNPO1	NM_002270
TNPO3	TNPO3	TNPO3	NM_012470
TOE1	TOE1	TOE1	NM_025077
TOM1L1	TOM1L1	TOM1L1	NM_005486
TOP1	TOP1	TOP1
TOP2A	TOP2A	TOP2A
TOP3A	TOP3A	TOP3A
TOP3B	TOP3B	TOP3B	NM_003935
TOPBP1	TOPBP1	TOPBP1	NM_007027
TOPORS	TOPORS	TOPORS	NM_005802
TP53	TP53	TP53	NM_000546
TPM1	TPM1	TPM1	NM_001018004
TPM3	TPM3	TPM3	NM_152263
TPX2	TPX2	TPX2
TRAF2	TRAF2	TRAF2	NM_021138
TRAF5	TRAF5	TRAF5	NM_004619
TRAIP	TRAIP	TRAIP	NM_005879
TRAP1	TRAP1	TRAP1	NM_016292
TRAPPC6A	TRAPPC6A	TRAPPC6A	NM_024108
TRERF1	TRERF1	TRERF1
TREX1	TREX1	TREX1	NM_016381
TRIAP1	TRIAP1	TRIAP1	NM_016399
TRIB1	TRIB1	TRIB1	NM_025195
TRIM24	TRIM24	TRIM24	NM_015905
TRIM28	TRIM28	TRIM28	NM_005762
TRIM33	TRIM33	TRIM33	NM_015906
TRIM37	TRIM37	TRIM37	NM_015294
TRIM39	TRIM39	TRIM39	NM_172016
TRIP10	TRIP10	TRIP10
TRIP13	TRIP13	TRIP13	NM_004237
TRIT1	TRIT1	TRIT1	NM_017646
TROAP	TROAP	TROAP	NM_005480
TRRAP	TRRAP	TRRAP	NM_003496
TSSK6	TSSK6	TSSK6	NM_032037
TTC19	TTC19	TTC19	NM_017775
TUBG1	TUBG1	TUBG1	NM_001070
U2AF1	U2AF1	U2AF1	NM_006758
UBE2D3	UBE2D3	UBE2D3	NM_181893
UBE2E1	UBE2E1	UBE2E1	NM_003341
UBE2G1	UBE2G1	UBE2G1	NM_003342
UBE2I	UBE2I	UBE2I	NM_003345
UBE4B	UBE4B	UBE4B	NM_006048
UBOX5	UBOX5	UBOX5	NM_014948
UCHL1	UCHL1	UCHL1	NM_004181
UGP2	UGP2	UGP2	NM_006759
UNC119	UNC119	UNC119
UNC13B	UNC13B	UNC13B	NM_006377
UNG	UNG	UNG	NM_080911
UPF1	UPF1	UPF1	NM_002911
UPF2	UPF2	UPF2
UPF3A	UPF3A	UPF3A
UPF3B	UPF3B	UPF3B
USP28	USP28	USP28
USP7	USP7	USP7
UTP14A	UTP14A	UTP14A	NM_006649
VAMP8	VAMP8	VAMP8	NM_003761
VASP	VASP	VASP
VAV1	VAV1	VAV1
VDAC2	VDAC2	VDAC2	NM_003375
VRK1	VRK1	VRK1	NM_003384
VSNL1	VSNL1	VSNL1	NM_003385
WBP11	WBP11	WBP11	NM_016312
WDR18	WDR18	WDR18
WDR33	WDR33	WDR33	NM_018383
WDR4	WDR4	WDR4
WDR62	WDR62	WDR62	NM_015671
WDR77	WDR77	WDR77	NM_024102
WEE1	WEE1	WEE1	NM_003390
WRN	WRN	WRN
WWC1	WWC1	WWC1	NM_015238
WWOX	WWOX	WWOX
WWP1	WWP1	WWP1	NM_007013
XPO1	XPO1	XPO1	NM_003400
XPO4	XPO4	XPO4	NM_022459
XPO5	XPO5	XPO5	NM_020750
XPO7	XPO7	XPO7	NM_015024
XPOT	XPOT	XPOT	NM_007235
XRCC4	XRCC4	XRCC4	NM_022550
XRCC5	XRCC5	XRCC5	NM_021141
XRCC6	XRCC6	XRCC6
XRCC6BP1	XRCC6BP1	XRCC6BP1	NM_033276
XRN2	XRN2	XRN2
YEATS4	YEATS4	YEATS4	NM_006530
YTHDC1	YTHDC1	YTHDC1	NM_133370
YWHAE	YWHAE	YWHAE	NM_006761
YWHAH	YWHAH	YWHAH	NM_003405
YY1	YY1	YY1	NM_003403
ZBTB3	ZBTB3	ZBTB3	NM_024784
ZCCHC10	ZCCHC10	ZCCHC10	NM_017665
ZCCHC17	ZCCHC17	ZCCHC17	NM_016505
ZFAND6	ZFAND6	ZFAND6	NM_019006
ZFP64	ZFP64	ZFP64	NM_018197
ZIC2	ZIC2	ZIC2	NM_007129
ZIK1	ZIK1	ZIK1	NM_001010879
ZMYM2	ZMYM2	ZMYM2	NM_003453
ZMYM5	ZMYM5	ZMYM5	NM_014242
ZMYND19	ZMYND19	ZMYND19	NM_138462
ZNF165	ZNF165	ZNF165	NM_003447
ZNF350	ZNF350	ZNF350	NM_021632
ZNF581	ZNF581	ZNF581	NM_016535
ZNF689	ZNF689	ZNF689	NM_138447
ZNF74	ZNF74	ZNF74	NM_003426
ZNRD1	ZNRD1	ZNRD1
ZW10	ZW10	ZW10	NM_004724
ZWILCH	ZWILCH	ZWILCH	NM_017975
ZWINT	ZWINT	ZWINT
ZXDC	ZXDC	ZXDC	NM_025112
AAAS		AAAS
AACS		AACS	NM_023928
AAMP		AAMP	NM_001087
AARSD1		AARSD1	NM_025267
AASDH		AASDH	NM_181806
AASS		AASS
ABCA7		ABCA7	NM_019112
ABCB7		ABCB7	NM_004299
ABCC2		ABCC2
ABCC5		ABCC5	NM_005688
ABCE1		ABCE1	NM_002940
ABCF1		ABCF1
ABCG2		ABCG2	NM_004827
ABHD11		ABHD11
ACAA2		ACAA2	NM_006111
ACAD8		ACAD8	NM_014384
ACOT11		ACOT11	NM_015547
ACOT7		ACOT7	NM_007274
ACTL8		ACTL8	NM_030812
ACTN3		ACTN3	NM_001104
ACTR3B		ACTR3B	NM_020445
ACTR5		ACTR5	NM_024855
ADAMTS19		ADAMTS19	NM_133638
ADNP		ADNP
ADPRH		ADPRH	NM_001125
ADRA2B		ADRA2B
ADRA2C		ADRA2C	NM_000683
ADRM1		ADRM1
ADSL		ADSL
ADSSL1		ADSSL1
AFG3L2		AFG3L2	NM_006796
AGMAT		AGMAT	NM_024758
AGPAT5		AGPAT5	NM_018361
AGPS		AGPS
AGTRAP		AGTRAP	NM_020350
AHCTF1		AHCTF1	NM_015446
AHCY		AHCY	NM_000687
AIM1L		AIM1L	NM_017977
AK3		AK3	NM_016282
AKNA		AKNA	NM_030767
AKR1B1		AKR1B1	NM_001628
ALDH16A1		ALDH16A1	NM_153329
ALDH3A2		ALDH3A2
ALDH3B2		ALDH3B2	NM_000695
ALDH4A1		ALDH4A1
ALDH7A1		ALDH7A1	NM_001182
ALDOC		ALDOC
ALG10		ALG10	NM_032834
ALG3		ALG3	NM_005787
ALG6		ALG6	NM_013339
ALG8		ALG8	NM_024079
ALKBH1		ALKBH1	NM_006020
ALKBH4		ALKBH4	NM_017621
ALMS1		ALMS1	NM_015120
ALOX5		ALOX5
ALPPL2		ALPPL2	NM_031313
AMD1		AMD1
AMT		AMT	NM_000481
ANAPC4		ANAPC4	NM_013367
ANK3		ANK3	NM_020987
ANKHD1		ANKHD1	NM_017747
ANKRD24		ANKRD24	XM_114000
ANKRD27		ANKRD27	NM_032139
ANKRD32		ANKRD32	NM_032290
ANKRD35		ANKRD35	NM_144698
ANKRD39		ANKRD39	NM_016466
ANKRD40		ANKRD40	NM_052855
ANKRD49		ANKRD49	NM_017704
ANLN		ANLN	NM_018685
ANXA9		ANXA9	NM_003568
AP1G2		AP1G2	NM_003917
AP1M2		AP1M2
APEH		APEH
API5		API5	NM_006595
APIP		APIP	NM_015957
APITD1		APITD1	NM_199294
APOBEC3F		APOBEC3F	NM_145298
APOC1		APOC1
APOE		APOE	NM_000041
APPL		APPL
APRT		APRT	NM_000485
AQR		AQR	NM_014691
ARG2		ARG2	NM_001172
ARHGAP27		ARHGAP27	NM_199282
ARHGAP4		ARHGAP4	NM_001666
ARHGAP8		ARHGAP8	NM_017701
ARHGEF16		ARHGEF16	NM_014448
ARHGEF19		ARHGEF19	NM_153213
ARID3B		ARID3B	NM_006465
ARIH1		ARIH1	NM_005744
ARL6IP6		ARL6IP6	NM_152522
ARMC6		ARMC6	NM_033415
ARMC8		ARMC8	NM_015396
ARPC5L		ARPC5L	NM_030978
ART5		ART5	NM_053017
ASMTL		ASMTL	NM_004192
ASNSD1		ASNSD1	NM_019048
ASPHD2		ASPHD2	NM_020437
ASRGL1		ASRGL1	NM_001083926
ASTN2		ASTN2	NM_014010
ASXL2		ASXL2	NM_018263
ATAD3A		ATAD3A	NM_018188
ATAD3B		ATAD3B	NM_031921
ATF7IP2		ATF7IP2	NM_024997
ATG16L2		ATG16L2	NM_033388
ATG4C		ATG4C	NM_032852
ATHL1		ATHL1	NM_025092
ATIC		ATIC	NM_004044
ATP11C		ATP11C	NM_173694
ATP1B3		ATP1B3	NM_001679
ATP5G1		ATP5G1
ATP5G3		ATP5G3
ATP5O		ATP5O	NM_001697
ATP6V0A2		ATP6V0A2	NM_012463
ATP6V0A4		ATP6V0A4
ATPAF1		ATPAF1	NM_022745
ATPBD4		ATPBD4	NM_080650
ATPIF1		ATPIF1	NM_016311
AUH		AUH
AUTS2		AUTS2
AZIN1		AZIN1
B3GNT1		B3GNT1	NM_006876
B4GALT4		B4GALT4	NM_003778
B4GALT6		B4GALT6	NM_004775
BAG4		BAG4	NM_004874
BAIAP2L1		BAIAP2L1	NM_018842
BAIAP2L2		BAIAP2L2	NM_025045
BAT2D1		BAT2D1	NM_015172
BBC3		BBC3	NM_014417
BCAS4		BCAS4	NM_017843
BCAT1		BCAT1	NM_005504
BCKDHB		BCKDHB	NM_000056
BCL2L12		BCL2L12	NM_052842
BDH1		BDH1	NM_004051
BFAR		BFAR	NM_016561
BIK		BIK
BLOC1S2		BLOC1S2	NM_173809
BMP2K		BMP2K	NM_017593
BOLA3		BOLA3	NM_212552
BOP1		BOP1	NM_015201
BRPF1		BRPF1	NM_001003694
BRPF3		BRPF3	NM_015695
BSPRY		BSPRY	NM_017688
BTBD3		BTBD3
BTF3		BTF3	NM_001207
BTF3L4		BTF3L4	NM_152265
BUD13		BUD13	NM_032725
C10ORF119		C10orf119	NM_024834
C10ORF125		C10orf125	NM_198472
C10ORF137		C10orf137	NM_015608
C10ORF28		C10orf28	NM_014472
C10ORF35		C10orf35	NM_145306
C10ORF47		C10orf47	NM_153256
C10ORF57		C10orf57	NM_025125
C10ORF82		C10orf82	NM_144661
C10ORF96		C10orf96	NM_198515
C11ORF10		C11orf10	NM_014206
C11ORF31		C11orf31	NM_170746
C11ORF35		C11orf35	NM_173573
C11ORF48		C11orf48	NM_024099
C11ORF51		C11orf51	NM_014042
C11ORF58		C11orf58	NM_014267
C11ORF73		C11orf73	NM_016401
C11ORF75		C11orf75	NM_020179
C12ORF11		C12orf11	NM_018164
C12ORF24		C12orf24	NM_013300
C12ORF30		C12orf30	NM_024953
C12ORF32		C12orf32	NM_031465
C12ORF35		C12orf35	NM_018169
C12ORF45		C12orf45	NM_152318
C12ORF47		C12orf47	NM_016534
C12ORF48		C12orf48	NM_017915
C12ORF49		C12orf49	NM_024738
C12ORF56		C12orf56	XM_056680
C13ORF23		C13orf23	NM_025138
C14ORF104		C14orf104
C14ORF115		C14orf115
C14ORF129		C14orf129
C14ORF156		C14orf156	NM_031210
C14ORF169		C14orf169	NM_024644
C14ORF80		C14orf80
C15ORF42		C15orf42	NM_152259
C16ORF14		C16orf14	NM_138418
C16ORF28		C16orf28
C16ORF53		C16orf53	NM_024516
C16ORF59		C16orf59	NM_025108
C16ORF63		C16orf63	NM_144600
C16ORF68		C16orf68	NM_024109
C16ORF75		C16orf75	NM_152308
C17ORF42		C17orf42	NM_024683
C17ORF53		C17orf53	NM_024032
C17ORF63		C17orf63	NM_018182
C17ORF68		C17orf68	NM_025099
C17ORF71		C17orf71	NM_018149
C17ORF75		C17orf75	NM_022344
C17ORF80		C17orf80	NM_017941
C17ORF85		C17orf85	NM_018553
C18ORF21		C18orf21	NM_031446
C18ORF22		C18orf22	NM_024805
C18ORF54		C18orf54	NM_173529
C18ORF55		C18orf55	NM_014177
C19ORF2		C19orf2	NM_134447
C19ORF25		C19orf25	NM_152482
C19ORF33		C19orf33	XM_085984
C19ORF41		C19orf41	NM_152358
C19ORF46		C19orf46	NM_001039876
C19ORF54		C19orf54	NM_198476
C1ORF106		C1orf106	NM_018265
C1ORF109		C1orf109	NM_017850
C1ORF112		C1orf112	NM_018186
C1ORF115		C1orf115	NM_024709
C1ORF123		C1orf123	NM_017887
C1ORF128		C1orf128	NM_020362
C1ORF135		C1orf135	NM_024037
C1ORF163		C1orf163	NM_023077
C1ORF172		C1orf172	NM_152365
C1ORF187		C1orf187	NM_198545
C1ORF211		C1orf211	NM_153709
C1ORF31		C1orf31	XM_371350
C1ORF35		C1orf35
C1ORF57		C1orf57	NM_032324
C1ORF69		C1orf69	XM_114152
C1ORF74		C1orf74	NM_152485
C1ORF77		C1orf77	NM_015607
C1ORF88		C1orf88	NM_181643
C1QL2		C1QL2	NM_182528
C20ORF11		C20orf11
C20ORF12		C20orf12	NM_001099407
C20ORF151		C20orf151	NM_080833
C20ORF160		C20orf160
C20ORF24		C20orf24	NM_018840
C20ORF27		C20orf27	NM_001039140
C20ORF54		C20orf54	NM_033409
C20ORF72		C20orf72	NM_052865
C21ORF33		C21orf33	NM_004649
C21ORF45		C21orf45	NM_018944
C21ORF59		C21orf59	NM_021254
C21ORF70		C21orf70	NM_058190
C21ORF90		C21orf90
C21ORF91		C21orf91	NM_017447
C22ORF28		C22orf28	NM_014306
C2ORF29		C2orf29	NM_017546
C2ORF31		C2orf31
C2ORF44		C2orf44	NM_025203
C2ORF47		C2orf47	NM_024520
C3ORF1		C3orf1	NM_016589
C3ORF17		C3orf17	NM_015412
C3ORF19		C3orf19	NM_016474
C3ORF26		C3orf26	NM_032359
C3ORF31		C3orf31	NM_138807
C3ORF37		C3orf37	NM_020187
C3ORF38		C3orf38	NM_173824
C3ORF52		C3orf52	NM_024616
C5ORF26		C5orf26	NM_053000
C6ORF106		C6orf106	NM_022758
C6ORF108		C6orf108	NM_006443
C6ORF130		C6orf130	NM_145063
C6ORF136		C6orf136	NM_145029
C6ORF141		C6orf141	NM_153344
C6ORF153		C6orf153	NM_033112
C6ORF168		C6orf168	NM_032511
C6ORF211		C6orf211	NM_024573
C7ORF11		C7orf11	NM_138701
C7ORF27		C7orf27	NM_152743
C7ORF28B		C7orf28B	NM_198097
C7ORF29		C7orf29	NM_138434
C7ORF30		C7orf30	NM_138446
C7ORF46		C7orf46	NM_199136
C7ORF47		C7orf47	NM_145030
C7ORF49		C7orf49	NM_024033
C8ORF38		C8orf38	NM_152416
C8ORF40		C8orf40	NM_138436
C8ORF41		C8orf41	NM_025115
C8ORF42		C8orf42	NM_175075
C8ORF76		C8orf76	NM_032847
C9ORF116		C9orf116	NM_144654
C9ORF140		C9orf140	NM_178448
C9ORF164		C9orf164
C9ORF37		C9orf37	NM_032937
C9ORF40		C9orf40	NM_017998
C9ORF45		C9orf45	NM_030814
CA11		CA11	NM_001217
CA14		CA14	NM_012113
CA4		CA4	NM_000717
CABC1		CABC1	NM_020247
CABP7		CABP7	NM_182527
CABYR		CABYR	NM_153770
CACHD1		CACHD1	NM_020925
CACNA2D2		CACNA2D2	NM_006030
CADPS2		CADPS2	NM_017954
CALB1		CALB1	NM_004929
CALCR		CALCR	NM_001742
CALML4		CALML4	NM_033429
CALN1		CALN1	NM_031468
CAMKV		CAMKV	NM_024046
CAPN6		CAPN6
CARHSP1		CARHSP1	NM_014316
CASZ1		CASZ1	NM_017766
CBS		CBS	NM_000071
CCDC109A		CCDC109A	NM_138357
CCDC117		CCDC117	NM_173510
CCDC12		CCDC12	NM_144716
CCDC120		CCDC120	NM_033626
CCDC24		CCDC24	NM_152499
CCDC41		CCDC41	NM_016122
CCDC43		CCDC43	NM_144609
CCDC51		CCDC51	NM_024661
CCDC58		CCDC58	NM_001017928
CCDC59		CCDC59	NM_014167
CCDC6		CCDC6	NM_005436
CCDC72		CCDC72	NM_015933
CCDC76		CCDC76	NM_019083
CCDC77		CCDC77	NM_032358
CCDC84		CCDC84	NM_198489
CCDC9		CCDC9	NM_015603
CCDC94		CCDC94	NM_018074
CCDC99		CCDC99	NM_017785
CCHCR1		CCHCR1	NM_019052
CCKBR		CCKBR	NM_176875
CCL26		CCL26	NM_006072
CCNC		CCNC	NM_005190
CCNJ		CCNJ	NM_019084
CCNJL		CCNJL	NM_024565
CCRN4L		CCRN4L	NM_012118
CCT2		CCT2	NM_006431
CCT8		CCT8
CD1D		CD1D	NM_001766
CD200		CD200
CD320		CD320	NM_016579
CD52		CD52	NM_001803
CDC26		CDC26	NM_139286
CDC40		CDC40	NM_015891
CDCA2		CDCA2	NM_152562
CDCA4		CDCA4	NM_145701
CDCA7		CDCA7	NM_031942
CDH3		CDH3	NM_001793
CDH9		CDH9	NM_016279
CDS1		CDS1
CDS2		CDS2
CEBPG		CEBPG	NM_001806
CECR1		CECR1
CECR5		CECR5	NM_017829
CELSR3		CELSR3	NM_001407
CENPH		CENPH
CENPI		CENPI	NM_006733
CENPK		CENPK	NM_022145
CENPM		CENPM	NM_024053
CENPN		CENPN	NM_018455
CENPO		CENPO	NM_024322
CENPQ		CENPQ	NM_018132
CEP110		CEP110	NM_007018
CEP57		CEP57	NM_014679
CEP78		CEP78	XM_095991
CER1		CER1	NM_005454
CGNL1		CGNL1	NM_032866
CHAC1		CHAC1	NM_024111
CHCHD1		CHCHD1	XM_058325
CHCHD3		CHCHD3	NM_017812
CHCHD4		CHCHD4	NM_144636
CHCHD6		CHCHD6	NM_032343
CHCHD8		CHCHD8	NM_016565
CHERP		CHERP	NM_006387
CHGA		CHGA	NM_001275
CHID1		CHID1	NM_023947
CHML		CHML	NM_001821
CHMP4C		CHMP4C	NM_152284
CHRAC1		CHRAC1	NM_017444
CHRNA3		CHRNA3
CHST1		CHST1	NM_003654
CHST13		CHST13	NM_152889
CHST4		CHST4	NM_005769
CHST6		CHST6	NM_021615
CHST9		CHST9	NM_031422
CIAPIN1		CIAPIN1	NM_020313
CIRH1A		CIRH1A	NM_032830
CIT		CIT	NM_007174
CKAP2		CKAP2
CKAP2L		CKAP2L	NM_152515
CKMT1A		CKMT1A
CLCNKA		CLCNKA
CLDN10		CLDN10	NM_006984
CLDN14		CLDN14	NM_144492
CLDN19		CLDN19	NM_148960
CLDN23		CLDN23	NM_194284
CLEC4G		CLEC4G	NM_198492
CLK2		CLK2	NM_003993
CLN6		CLN6	NM_017882
CLPX		CLPX	NM_006660
CLYBL		CLYBL
CMTM4		CMTM4
CMTM8		CMTM8	NM_178868
CNBP		CNBP	NM_003418
CNDP2		CNDP2	NM_018235
CNFN		CNFN	NM_032488
CNIH4		CNIH4	NM_014184
CNNM4		CNNM4	NM_020184
CNOT10		CNOT10	NM_015442
CNTN1		CNTN1	NM_001843
CNTNAP2		CNTNAP2
CNTNAP3		CNTNAP3	NM_033655
COASY		COASY	NM_025233
COBL		COBL	NM_015198
COCH		COCH	NM_004086
COG2		COG2	NM_007357
COG8		COG8	NM_032382
COL17A1		COL17A1	NM_130778, NM_000494
COL9A1		COL9A1
COMTD1		COMTD1	NM_144589
COQ10A		COQ10A	NM_144576
COQ2		COQ2	NM_015697
COQ3		COQ3
COQ5		COQ5	NM_032314
COX10		COX10	NM_001303
COX15		COX15
COX18		COX18	NM_173827
COX4NB		COX4NB	NM_006067
COX5A		COX5A
COX6A1		COX6A1	NM_004373
COX7B		COX7B	NM_001866
COX7C		COX7C	NM_001867
CPS1		CPS1
CPSF2		CPSF2
CPSF4		CPSF4
CPT2		CPT2	NM_000098
CPVL		CPVL
CRABP2		CRABP2	NM_001878
CREB3L4		CREB3L4	NM_130898
CRLF3		CRLF3
CRYBB1		CRYBB1	NM_001887
CRYGD		CRYGD	NM_006891
CSPP1		CSPP1	NM_024790
CSRP2		CSRP2	NM_001321
CSRP2BP		CSRP2BP	NM_020536
CSTF2T		CSTF2T	NM_015235
CTDSPL2		CTDSPL2	NM_016396
CTH		CTH	NM_001902
CTNNBL1		CTNNBL1	NM_030877
CTPS		CTPS	NM_001905
CTPS2		CTPS2	NM_019857
CTSL2		CTSL2	NM_001333
CTTNBP2		CTTNBP2	NM_033427
CWF19L2		CWF19L2	NM_152434
CXCL5		CXCL5	NM_002994
CXORF15		CXorf15	NM_018360
CXORF56		CXorf56	NM_022101
CYC1		CYC1	NM_001916
CYORF15B		CYorf15B	NM_032576
CYP26A1		CYP26A1
CYP2J2		CYP2J2	NM_000775
CYP2S1		CYP2S1
CYYR1		CYYR1
DAK		DAK	NM_015533
DAPK1		DAPK1	NM_004938
DARS		DARS	NM_001349
DARS2		DARS2	NM_018122
DAZAP1		DAZAP1	NM_170711
DBNDD1		DBNDD1	NM_024043
DBT		DBT	NM_001918
DCI		DCI
DCPS		DCPS	NM_014026
DCTN5		DCTN5	NM_032486
DCUN1D2		DCUN1D2	NM_018185
DCUN1D5		DCUN1D5	NM_032299
DDT		DDT	NM_001355
DDX10		DDX10	NM_004398
DDX21		DDX21	NM_004728
DDX23		DDX23	NM_004818
DDX25		DDX25	NM_013264
DDX26B		DDX26B	NM_182540
DDX27		DDX27
DDX28		DDX28	NM_018380
DDX31		DDX31	NM_138620
DDX42		DDX42	NM_007372
DDX50		DDX50	NM_024045
DDX51		DDX51	NM_175066
DDX52		DDX52	NM_152300
DDX54		DDX54	NM_024072
DDX55		DDX55
DDX56		DDX56	NM_019082
DENND1C		DENND1C	NM_024898
DENR		DENR	NM_003677
DEPDC1B		DEPDC1B	NM_018369
DERL3		DERL3	NM_198440
DGAT2		DGAT2	NM_032564
DGUOK		DGUOK
DHDH		DHDH	NM_014475
DHODH		DHODH
DHTKD1		DHTKD1	NM_018706
DHX15		DHX15	NM_001358
DHX33		DHX33	NM_020162
DHX35		DHX35	NM_021931
DHX36		DHX36	NM_020865
DHX37		DHX37	NM_032656
DIAPH3		DIAPH3	NM_001042517
DIDO1		DIDO1	NM_080796
DIMT1L		DIMT1L	NM_014473
DKC1		DKC1	NM_001363
DLEU2		DLEU2	NR_002612
DLX3		DLX3
DMKN		DMKN	NM_033317
DMRTA1		DMRTA1
DNAJA2		DNAJA2
DNAJB6		DNAJB6
DNAJC11		DNAJC11	NM_018198
DNAJC17		DNAJC17	NM_018163
DNAJC19		DNAJC19	NM_145261
DNAJC8		DNAJC8	NM_014280
DNAJC9		DNAJC9	NM_015190
DONSON		DONSON	NM_017613
DPEP3		DPEP3	NM_022357
DPF2		DPF2	NM_006268
DPH2		DPH2	NM_001384
DPH5		DPH5	NM_015958
DPM1		DPM1	NM_003859
DPP10		DPP10	NM_020868
DPPA5		DPPA5	NM_001025290
DRD4		DRD4	NM_000797
DRG1		DRG1	NM_004147
DSC2		DSC2	NM_004949
DSCR6		DSCR6
DSG2		DSG2	NM_001943
DTL		DTL	NM_016448
DTYMK		DTYMK	NM_012145
DUS1L		DUS1L	NM_022156
DUS2L		DUS2L	NM_017803
DUS3L		DUS3L	NM_020175
DUSP13		DUSP13
DUSP16		DUSP16	NM_030640
DUSP2		DUSP2	NM_004418
DZIP3		DZIP3	NM_014648
E2F8		E2F8	NM_024680
EBNA1BP2		EBNA1BP2
EBP		EBP	NM_006579
EBPL		EBPL	NM_032565
ECD		ECD	NM_007265
ECE2		ECE2	NM_014693
EDARADD		EDARADD	NM_145861
EEF1E1		EEF1E1	NM_004280
EFCAB4A		EFCAB4A	NM_173584
EFTUD1		EFTUD1	NM_024580
EGLN2		EGLN2
EGLN3		EGLN3
EGR4		EGR4	NM_001965
EIF1B		EIF1B	NM_005875
EIF2S3		EIF2S3	NM_001415
EIF4E2		EIF4E2	NM_004846
EIF4EBP2		EIF4EBP2	NM_004096
EIF5B		EIF5B	NM_015904
ELF2		ELF2	NM_006874
ELL3		ELL3	NM_025165
ELMO3		ELMO3	NM_024712
ELOVL4		ELOVL4
ELOVL6		ELOVL6	NM_024090
ELOVL7		ELOVL7
ELP4		ELP4	NM_019040
EME1		EME1	NM_152463
ENO3		ENO3
ENY2		ENY2	NM_020189
EPB41L4B		EPB41L4B	NM_018424
EPHA1		EPHA1
EPHB4		EPHB4	NM_004444
EPPK1		EPPK1	NM_031308
EPS8L1		EPS8L1	NM_017729
EPS8L2		EPS8L2	NM_022772
ERAF		ERAF	NM_016633
ERAL1		ERAL1
ERP29		ERP29
ESCO1		ESCO1	NM_052911
ESPL1		ESPL1	NM_012291
ESPN		ESPN	NM_031475
ETNK2		ETNK2	NM_018208
EXOC2		EXOC2	NM_018303
EXPH5		EXPH5	NM_015065
F12		F12
FA2H		FA2H	NM_024306
FAAH		FAAH	NM_001441
FABP5		FABP5	NM_001444
FAHD2A		FAHD2A	NM_016044
FAM100A		FAM100A	NM_145253
FAM105A		FAM105A	NM_019018
FAM111B		FAM111B	NM_198947
FAM113B		FAM113B	NM_138371
FAM117A		FAM117A	NM_030802
FAM122B		FAM122B	NM_145284
FAM123B		FAM123B	NM_152424
FAM20A		FAM20A	NM_017565
FAM35A		FAM35A	NM_019054
FAM3B		FAM3B	NM_058186
FAM46B		FAM46B	NM_052943
FAM48A		FAM48A	NM_017569
FAM49B		FAM49B	NM_016623
FAM53C		FAM53C	NM_016605
FAM64A		FAM64A	NM_019013
FAM69B		FAM69B	NM_152421
FAM83D		FAM83D
FAM83F		FAM83F	NM_138435
FAM83H		FAM83H	NM_198488
FAM96A		FAM96A	NM_032231
FANCL		FANCL	NM_018062
FASTKD1		FASTKD1	NM_024622
FASTKD3		FASTKD3	NM_024091
FBN2		FBN2	NM_001999
FBXL12		FBXL12	NM_017703
FBXL19		FBXL19	NM_019085
FBXL20		FBXL20	NM_032875
FBXL6		FBXL6	NM_024555
FBXO2		FBXO2	NM_012168
FBXO22		FBXO22	NM_147188
FBXO27		FBXO27
FBXO36		FBXO36	NM_174899
FBXO45		FBXO45
FCGBP		FCGBP	NM_003890
FCHO1		FCHO1	NM_015122
FEM1A		FEM1A
FGD6		FGD6	NM_018351
FILIP1		FILIP1	XM_029179
FKBP1B		FKBP1B	NM_004116
FLAD1		FLAD1	NM_025207
FLT4		FLT4
FNDC6		FNDC6
FOXA3		FOXA3
FOXRED1		FOXRED1	NM_017547
FPGS		FPGS
FRAT2		FRAT2	NM_012083
FTSJ3		FTSJ3
FUT1		FUT1
FUT4		FUT4	NM_002033
FXR1		FXR1
FZD7		FZD7	NM_003507
G6PC3		G6PC3	NM_138387
GABRA5		GABRA5
GAL		GAL	NM_001479
GAL3ST1		GAL3ST1	NM_004861
GAL3ST3		GAL3ST3	NM_033036
GALNT12		GALNT12	NM_024642
GALR2		GALR2
GARNL4		GARNL4
GART		GART	NM_000819
GBA2		GBA2	NM_020944
GCA		GCA	NM_012198
GCAT		GCAT
GCDH		GCDH
GCLC		GCLC
GCN1L1		GCN1L1
GCNT2		GCNT2	NM_145649
GDF3		GDF3
GFOD2		GFOD2	NM_030819
GFPT2		GFPT2	NM_005110
GINS2		GINS2	NM_016095
GINS3		GINS3	NM_022770
GINS4		GINS4	NM_032336
GIYD2		GIYD2	NM_024044
GLA		GLA
GLDC		GLDC	NM_000170
GLIPR1L1		GLIPR1L1	NM_152779
GLO1		GLO1	NM_006708
GLRX5		GLRX5
GLT1D1		GLT1D1	NM_144669
GLTSCR1		GLTSCR1
GLTSCR2		GLTSCR2
GLYATL1		GLYATL1	NM_080661
GMPR2		GMPR2	NM_016576
GMPS		GMPS
GNA14		GNA14
GNB1L		GNB1L
GNG4		GNG4	NM_004485
GNPTAB		GNPTAB
GOLPH3L		GOLPH3L	NM_018178
GOT1		GOT1	NM_002079
GPAM		GPAM	NM_020918
GPC3		GPC3	NM_004484
GPC4		GPC4	NM_001448
GPLD1		GPLD1	NM_001503
GPR114		GPR114	NM_153837
GPR143		GPR143	NM_000273
GPR160		GPR160	NM_014373
GPR176		GPR176	NM_007223
GPR3		GPR3	NM_005281
GPR63		GPR63
GPR64		GPR64
GPR87		GPR87
GPR98		GPR98	NM_032119
GPRC5B		GPRC5B
GPT2		GPT2
GPX3		GPX3
GRAMD1A		GRAMD1A	NM_020895
GRHL3		GRHL3	NM_021180
GRPEL1		GRPEL1	NM_025196
GRPEL2		GRPEL2	NM_152407
GRPR		GRPR	NM_005314
GRSF1		GRSF1	NM_002092
GRTP1		GRTP1
GRWD1		GRWD1	NM_031485
GSG2		GSG2	NM_031965
GSR		GSR
GSTO2		GSTO2	XM_058395
GSTZ1		GSTZ1
GTPBP4		GTPBP4	NM_012341
GTPBP8		GTPBP8	NM_014170
GUCA1A		GUCA1A
GUCY2D		GUCY2D
GUF1		GUF1	NM_021927
GULP1		GULP1	NM_016315
GYG2		GYG2	NM_003918
GYLTL1B		GYLTL1B	NM_152312
H2AFV		H2AFV	NM_012412
H2AFZ		H2AFZ	NM_002106
HADH		HADH	NM_005327
HAPLN4		HAPLN4	NM_023002
HAS3		HAS3	NM_138612
HBQ1		HBQ1	NM_005331
HCCS		HCCS
HCG12		HCG12
HCP5		HCP5	NM_006674
HDHD1A		HDHD1A	NM_012080
HEATR1		HEATR1	XM_375853
HEATR2		HEATR2	NM_017802
HEATR3		HEATR3	NM_182922
HELLS		HELLS	NM_018063
HESX1		HESX1
HIATL2		HIATL2	NM_032318
HIC2		HIC2
HIST1H1D		HIST1H1D	NM_005320
HIST1H2AM		HIST1H2AM	NM_003514
HIST1H2BC		HIST1H2BC	NM_003526
HIST1H4C		HIST1H4C	NM_003542
HIST1H4D		HIST1H4D	NM_003539
HIST1H4J		HIST1H4J	NM_021968
HKR1		HKR1	NM_181786
HMBS		HMBS	NM_000190
HMCN2		HMCN2	XM_175125
HMGB3		HMGB3	NM_005342
HMGN3		HMGN3
HMHA1		HMHA1
HOMER1		HOMER1	NM_004272
HOOK1		HOOK1	NM_015888
HOXD13		HOXD13
HPN		HPN	NM_002151
HRASLS		HRASLS
HRSP12		HRSP12	NM_005836
HS3ST2		HS3ST2	NM_006043
HSD11B2		HSD11B2	NM_000196
HSD17B4		HSD17B4	NM_000414
HSD17B6		HSD17B6	NM_003725
HSPBAP1		HSPBAP1	NM_024610
HSPBP1		HSPBP1	NM_012267
HTR1D		HTR1D	NM_000864
HTR3A		HTR3A	NM_000869
HTR7		HTR7	NM_000872, NM_019859, NM_019860
HUS1B		HUS1B	NM_148959
HVCN1		HVCN1	NM_032369
HYLS1		HYLS1	NM_145014
HYOU1		HYOU1	NM_006389
IARS		IARS	NM_002161
ICA1		ICA1	NM_004968
ICT1		ICT1	NM_001545
IDE		IDE	NM_004969
IDH1		IDH1
IER2		IER2	NM_004907
IFITM1		IFITM1	NM_003641
IFRD2		IFRD2	NM_006764
IGF2BP3		IGF2BP3	NM_006547
IGSF9		IGSF9	NM_020789
IL17RB		IL17RB	NM_172234
IL23A		IL23A
IL27RA		IL27RA	NM_004843
ILDR1		ILDR1	NM_175924
IMMP1L		IMMP1L	NM_144981
IMP3		IMP3	NM_018285
IMP4		IMP4	NM_033416
IMPA2		IMPA2
INHBE		INHBE	NM_031479
INTS5		INTS5	NM_030628
INTS8		INTS8	NM_017864
IPO4		IPO4	NM_024658
IPO9		IPO9	NM_018085
IQCB1		IQCB1	NM_014642
IQCC		IQCC	NM_018134
IQGAP2		IQGAP2	NM_006633
IQGAP3		IQGAP3	NM_178229
IRAK1BP1		IRAK1BP1	XM_059729
IREB2		IREB2	NM_004136
IRF6		IRF6	NM_006147
IRX2		IRX2
IRX4		IRX4
ISG20L2		ISG20L2	NM_030980
ISOC1		ISOC1	NM_016048
ITGB1BP3		ITGB1BP3	NM_014446, NM_170678
ITLN2		ITLN2	NM_080878
ITM2A		ITM2A	NM_004867
ITPR3		ITPR3	NM_002224
IVD		IVD
JARID2		JARID2	NM_004973
JMJD1C		JMJD1C	NM_004241
JMY		JMY	NM_152405
JPH3		JPH3
JPH4		JPH4	NM_032452
KAL1		KAL1	NM_000216
KATNA1		KATNA1	NM_007044
KATNB1		KATNB1
KBTBD8		KBTBD8	NM_032505
KCMF1		KCMF1	NM_020122
KCND1		KCND1	NM_004979
KCNG3		KCNG3	NM_172344
KCNJ13		KCNJ13	NM_002242
KCNK12		KCNK12	NM_022055
KCNK4		KCNK4	NM_033311
KCNK5		KCNK5	NM_003740
KCNMB4		KCNMB4	NM_014505
KCNN1		KCNN1	NM_002248
KCNN2		KCNN2	NM_021614
KCNS1		KCNS1	NM_002251
KCNS3		KCNS3	NM_002252
KCTD14		KCTD14	NM_023930
KCTD8		KCTD8
KIAA0020		KIAA0020	NM_014878
KIAA0101		KIAA0101	NM_014736
KIAA0174		KIAA0174	NM_014761
KIAA0406		KIAA0406	NM_014657
KIAA0649		KIAA0649	NM_014811
KIAA0664		KIAA0664	NM_015229
KIAA0753		KIAA0753	NM_014804
KIAA0947		KIAA0947	NM_015325.1
KIAA1012		KIAA1012	NM_014939
KIAA1143		KIAA1143	NM_020696
KIAA1274		KIAA1274	XM_166125
KIAA1324L		KIAA1324L	NM_152748
KIAA1524		KIAA1524	NM_020890
KIAA1543		KIAA1543	XM_048362
KIAA1737		KIAA1737	NM_033426
KIAA1794		KIAA1794
KIAA1967		KIAA1967	NM_021174
KIF14		KIF14	NM_014875
KIF20A		KIF20A	NM_005733
KIF26A		KIF26A
KIF2A		KIF2A	NM_004520
KIF2C		KIF2C	NM_006845
KIF4A		KIF4A	NM_012310
KIF7		KIF7	NM_198525
KIFC1		KIFC1	NM_002263
KISS1R		KISS1R	NM_032551
KLHDC3		KLHDC3	NM_057161
KLHDC4		KLHDC4	NM_017566
KLK1		KLK1	NM_002257
KLKB1		KLKB1	NM_000892
KPNA4		KPNA4	NM_002268
KREMEN2		KREMEN2	NM_145347
KRTAP11-1		KRTAP11-1
KRTCAP3		KRTCAP3	NM_173853
L1TD1		L1TD1	NM_019079
L2HGDH		L2HGDH	NM_024884
LACE1		LACE1	NM_145315
LACTB2		LACTB2	NM_016027
LAMA1		LAMA1	NM_005559
LAMC2		LAMC2	NM_005562
LAPTM4B		LAPTM4B
LARGE		LARGE	NM_133642
LARP1		LARP1	NM_033551
LARP4		LARP4	NM_052879
LARP7		LARP7	NM_016648
LARS		LARS	NM_020117
LARS2		LARS2	NM_015340
LAS1L		LAS1L	NM_031206
LASS4		LASS4	NM_024552
LCMT1		LCMT1
LCMT2		LCMT2	NM_014793
LDB2		LDB2
LDHB		LDHB	NM_002300
LDHD		LDHD
LECT1		LECT1
LEFTY1		LEFTY1	NM_020997
LEFTY2		LEFTY2	NM_003240
LEO1		LEO1	NM_138792
LETM1		LETM1
LGALS7		LGALS7	NM_002307
LGR4		LGR4	NM_018490
LIAS		LIAS	NM_194451
LIMK2		LIMK2	NM_016733
LIN28		LIN28	NM_024674
LITAF		LITAF	NM_004862
LLGL2		LLGL2	NM_004524
LMNB2		LMNB2	NM_032737
LNX2		LNX2
[truncated: 1,425 more rows]

## Sheet: Table S8
Additional file 4
Table S8. Edges of PluriPlus interaction network.
Assembled from PluriUp using the Human Protein Reference Database release July 6, 2009 [31,55]
AARS	EEF1B2
AATF	CHEK1
AATF	MPP6
ABLIM1	HOOK2
ACACA	BRCA1
ACD	POT1
ACP1	FNBP1L
ACP1	INSR
ACP1	MRPL20
ACP1	SFMBT1
ACTC1	CAPN1
ACTL6A	TRRAP
ACTL6A	SMARCA4
ACVR2B	BMP7
ACVR2B	IGSF1
ADAR	XPO1
ADSS	ACTA1
AEBP2	EED
AEBP2	RBBP4
AGL	PRKAB1
AHSA1	HSP90AA1
AKAP1	PRKAR2B
AKAP8	CASP3
AKAP8	MCM2
ALDH2	IGSF21
ALDH2	UNC119
ALPL	TRAF2
ANAPC10	CDC20
ANAPC10	ANAPC7
ANAPC10	CDC23
ANAPC7	CDH1
ANAPC7	BUB1B
ANAPC7	CDC20
ANXA3	UNC119
ANXA3	TP53
ANXA3	IGSF21
AOF2	HDAC1
APEX1	HDAC1
APEX2	PCNA
APEX2	HOOK2
APTX	XRCC4
APTX	PARP1
ARF3	PICK1
ARFGEF2	GABRB3
ARFGEF2	ARFGEF1
ARHGEF5	PLCG1
ARID2	SMARCA4
ARID2	SMARCE1
ARID3A	TP53
ARID3A	E2F1
ARID3A	SP100
ARIH2	EML4
ARIH2	RPL8
ARL4A	KPNA2
ASF1B	CHAF1B
ASF1B	TLK2
ASF1B	H3F3A
ASF1B	CHAF1A
ASH2L	UNC119
ASNS	STRN4
ASPM	PLK1
ATF1	BRCA1
ATP1A1	EZH2
ATP5C1	POLA2
ATP5C1	DPP3
ATP5C1	ATP5A1
ATP5C1	CCT7
ATP5H	C7orf20
AURKA	TP53
AURKA	TACC3
AURKA	NME1
AURKA	BRCA1
AURKAIP1	AURKA
AURKB	BIRC5
AURKB	NSUN2
AURKB	RACGAP1
AURKB	TBL3
AURKB	CENPA
AURKB	ANKZF1
AXIN1	UTP14A
BAK1	VDAC2
BAK1	TP53
BAK1	HSPD1
BANF1	EMD
BANF1	TMPO
BANP	TP53
BARD1	BRD7
BARD1	BRCA1
BARD1	TP53
BARD1	MDC1
BARD1	POU2F1
BARD1	CSTF1
BARD1	XRCC6
BARD1	EWSR1
BARD1	MSH2
BAT1	STRN4
BCCIP	RAD51
BCLAF1	LEMD3
BCLAF1	EMD
BCOR	HDAC1
BHLHB9	PPP2R5E
BIRC5	CASP9
BIRC5	CDK4
BIRC5	CASP3
BIRC5	XPO1
BLM	FEN1
BLM	CHAF1A
BLM	MLH1
BLM	TP53
BLM	CHEK1
BLM	TERF1
BLM	TOP3A
BLM	RAD51
BLM	RPA1
BLMH	RPL29
BMP2	ACVR2B
BMPR1A	BMP2
BMPR1A	BMP7
BMPR1A	SF3B4
BNIPL	MIF
BRAF	YWHAH
BRAP	CENPF
BRAP	BRCA1
BRCA1	MNAT1
BRCA1	SMAD4
BRCA1	CDK7
BRCA1	POU2F1
BRCA1	TRRAP
BRCA1	PPP1CA
BRCA1	YY1
BRCA1	RFC1
BRCA1	TOP2A
BRCA1	NUFIP1
BRD3	BRD7
BRD7	PTPN13
BRD7	RIF1
BRD8	WEE1
BRF2	TBP
BRF2	SNAPC4
BRWD1	SMARCA4
BUB1	RAE1
BUB1	CDC20
BUB1	ARIH2
BUB1B	MAP3K4
BUB1B	CENPE
BUB3	BUB1
BUB3	PARP1
BUB3	HDAC2
BUB3	HDAC1
BUB3	BUB1B
BYSL	TRIM37
C13orf34	AURKA
C15orf15	LSM8
C15orf23	MPHOSPH6
C15orf23	MPP6
C1orf94	RBPMS
C1QBP	PRKCZ
C1QBP	SFRS1
C20orf20	MORF4L1
C20orf20	BRD8
C20orf20	RUVBL1
C20orf20	YEATS4
C20orf20	ACTL6A
C20orf20	TRRAP
C21orf56	PARN
C5orf22	WBP11
C6orf111	PNN
C7orf20	C17orf61
C8orf30A	C17orf61
C8orf30A	TRIT1
C9orf75	PPP1CA
CAND1	CUL1
CAND1	CNOT3
CAPN1	CTSC
CAPN1	F2RL1
CAPN1	TP53
CAPN1	PRMT5
CAPN1	ECHS1
CARD11	PRKCQ
CARM1	H3F3A
CARM1	EP300
CARM1	PABPC1
CASP3	TOP1
CASP3	RFC1
CASP3	CDH1
CASP3	CAD
CASP3	LYN
CASP3	DFFA
CASP3	PSEN2
CASP3	YWHAE
CASP3	VAV1
CASP3	EIF4B
CASP3	RAD51
CASP3	LMNB1
CASP3	PRKCZ
CASP3	HSPD1
CASP3	PSME3
CASP3	MLH1
CASP3	SRF
CASP3	PRKCQ
CASP3	BRCA1
CASP3	EIF3S1
CASP3	PTBP1
CASP3	PTMA
CASP3	PRKDC
CASP3	ACIN1
CASP3	BLM
CASP3	HSPE1
CASP3	MAP4K1
CASP3	UBE4B
CASP3	GRIPAP1
CASP3	STK24
CASP3	PSIP1
CASP3	HNRPU
CASP8AP2	TRAF2
CASP8AP2	SP100
CASP9	HSPD1
CASP9	CASP3
CBLC	LYN
CBX1	TRIM24
CBX1	CBX3
CBX1	PIM1
CBX1	DNMT3B
CBX1	CHAF1A
CBX1	DNMT1
CBX1	TRIM28
CBX3	PIM1
CBX3	TAF4
CBX3	TRIM28
CBX3	TRIM24
CBX3	LBR
CCDC45	LSM3
CCDC5	MCM3
CCDC5	MCM10
CCDC88	PBX2
CCDC98	BRCA1
CCNA2	BRCA1
CCNA2	CDC2
CCNA2	HIRA
CCNB1	BRCA1
CCNB1	CDC2
CCNB1	CDC25A
CCNB1IP1	CCNB1
CCNB2	CDC2
CCNB2	MCM2
CCNE1	CDC2
CCNE1	CDC25A
CCNF	CCNB1
CCNG1	TP53
CCNG1	PPP2CA
CCNK	CEP76
CCNK	RBPMS
CCNK	HMG20A
CCT3	HSPA8
CCT3	XRCC6
CCT3	HNRPA0
CCT4	CCNE1
CCT4	ACTA1
CCT5	ACTA1
CCT5	TCP1
CCT5	SSSCA1
CCT7	TCP1
CD24	LYN
CD3EAP	NFKBIB
CDA	KPNA2
CDC14A	TP53
CDC2	MCM4
CDC2	BRCA1
CDC2	FOXM1
CDC2	MPHOSPH1
CDC2	LMNB1
CDC2	E2F1
CDC2	TK1
CDC2	PTPN2
CDC2	RPA2
CDC2	TOP2A
CDC2	HMGA2
CDC2	KHDRBS1
CDC2	STMN1
CDC2	NUP210
CDC2	DUT
CDC2	RRM2
CDC2	PTTG1
CDC2	ECT2
CDC2	NPM1
CDC2	RCC1
CDC2	KIF11
CDC2	CDC25A
CDC2	CKS2
CDC2	FANCG
CDC2	HMGA1
CDC2	FEN1
CDC2	BUB1
CDC2	CSNK2A1
CDC2	BIRC5
CDC20	BUB1B
CDC20	CCNA2
CDC20	TCP1
CDC20	MAD2L1
CDC20	ANAPC1
CDC20	AURKA
CDC23	RBPMS
CDC25A	YWHAE
CDC25C	YWHAH
CDC25C	LCK
CDC25C	CCNA2
CDC25C	CCNB1
CDC25C	CDC2
CDC34	CUL1
CDC45L	ORC5L
CDC45L	MCM7
CDC45L	CDK4
CDC45L	ORC3L
CDC45L	MCM3
CDC5L	MCM4
CDC5L	MCM10
CDC5L	ORC5L
CDC5L	PPP1CA
CDC5L	ORC2L
CDC5L	MCM3
CDC5L	MCM5
CDC5L	ORC1L
CDC7	ORC1L
CDC7	MCM7
CDC7	CDK4
CDC7	MCM5
CDC7	DIAPH1
CDC7	MCM3
CDC7	ORC5L
CDC7	MCM2
CDC7	MCM4
CDC7	ORC6L
CDCA3	CUL1
CDCA3	WEE1
CDCA8	BIRC5
CDCA8	AURKB
CDH1	PTPRF
CDH1	RRM2
CDH1	VIL2
CDK4	RFC4
CDK4	RFC1
CDK4	MCM2
CDK4	BRCA1
CDK7	GTF2H2
CDK7	MNAT1
CDK7	CDC2
CDK7	PCGF6
CDK7	MCM7
CDK7	E2F1
CDK9	CCNK
CDK9	STK36
CDK9	CUL1
CDK9	MYBL2
CDK9	HTATSF1
CDK9	SKP2
CDK9	TP53
CDK9	TRAF2
CDK9	CDC34
CDKN3	CDC25A
CDKN3	CDC2
CDT1	PCNA
CDT1	SKP2
CDT1	CCNA2
CDT1	GMNN
CDT1	ORC2L
CDT1	CDC2
CDT1	CDC5L
CDT1	ORC1L
CDT1	MCM6
CDYL	HDAC1
CEBPZ	NFYB
CEBPZ	TP53
CENPA	DIAPH1
CENPA	DIAPH2
CENPF	CENPE
CENPJ	TUBG1
CEP72	MCM10
CFDP1	CSNK2A1
CGN	F11R
CGN	TJP1
CGN	TJP2
CHAF1A	TRIM28
CHAF1A	CHAF1B
CHAF1A	PCNA
CHAF1B	CDC2
CHD1	HDAC1
CHD8	TOP3B
CHEK1	XRCC6
CHEK1	HSP90AA1
CHEK1	CDC25A
CHEK1	CDC25C
CHEK1	CUL1
CHEK1	SMAD4
CHEK1	RAD51
CHEK1	TP53
CHEK2	PPP2R5E
CHEK2	E2F1
CHEK2	KPNA2
CHEK2	MDC1
CHEK2	PPP2R5A
CHEK2	BRCA1
CHEK2	CDC25C
CHEK2	AATF
CHEK2	PPP2R2A
CHEK2	MSH2
CHEK2	CDC25A
CHFR	AURKA
CHORDC1	HSP90AB1
CHTF18	PCNA
CHTF18	RFC4
CITED4	EP300
CITED4	TFAP2C
CKAP5	AURKA
CKS2	UNC119
CKS2	CKS1B
CLDN12	STRN4
CLDN3	TJP1
CLDN3	POM121
CLDN6	TJP1
CLDN7	TJP1
CLNS1A	SNRPB
CLNS1A	ITGA2B
CNKSR1	BRAP
CNNM3	RBPMS
CNOT1	CNOT3
CNOT7	CDK4
CNOT7	CDC2
COPS3	TP53
COPS7B	EIF3S6
CPSF1	MCM2
CPSF6	UBADC1
CRB3	INADL
CRB3	PARD6A
CRKL	INSR
CRKL	MAP4K1
CRKL	KIT
CRLS1	MCM6
CRLS1	MCM7
CROCC	KLC3
CSDA	NFYB
CSE1L	CDH1
CSE1L	RAN
CSE1L	HNRPL
CSNK2A1	PSMA3
CSNK2A1	SRF
CSNK2A1	HDAC1
CSNK2A1	TP53
CSNK2A1	TOP2A
CSNK2A1	CDH1
CSNK2A1	GPI
CSNK2A1	HNRPC
CSNK2A1	APEX1
CSNK2A1	FKBP4
CSNK2A1	HMGA1
CSNK2A1	ATF1
CSNK2A1	NOLC1
CSNK2A1	XRCC4
CSNK2A1	MYCN
CSNK2A1	BRCA1
CSNK2A1	HDAC2
CSNK2A1	SSRP1
CSNK2A1	EIF5
CSNK2A1	ACAT2
CSNK2A1	RANGAP1
CSNK2A1	CTDP1
CSNK2A1	TCF7L2
CSNK2A1	STMN1
CSNK2A1	EEF1B2
CSNK2A1	HSPH1
CSNK2A1	ACACA
CSNK2A1	HSP90AA1
CSNK2A1	F11R
CSNK2A1	ERH
CSNK2A1	LIG1
CSNK2A1	HDAC3
CSNK2A1	EIF2S2
CSNK2A1	PPP1R1B
CSNK2A1	EIF2B5
CSNK2A1	SPIB
CSNK2A1	MS4A1
CSNK2A1	PSEN2
CSNK2A1	FAF1
CSNK2A1	MYB
CSTF1	BRCA1
CSTF1	CSTF3
CSTF2	IMMT
CSTF2	CSTF3
CSTF2	ECH1
CTBP2	KLF8
CTBP2	EP300
CTDP1	TCEA1
CTDP1	ERH
CTDP1	SNRPB
CTDP1	WDR77
CTDP1	E2F1
CTDP1	PRMT5
CTDP1	SNRP70
CUGBP1	TOM1L1
CUL1	SKP2
CUL1	NFKBIB
CUL1	E2F1
DAB1	SIAH1
DAB1	CRKL
DAB1	PLCG1
DAXX	DNMT1
DAXX	USP7
DAXX	HDAC1
DAXX	CENPC1
DAXX	HDAC3
DAXX	TCF7L2
DAXX	TP53
DAXX	HDAC2
DBP	EP300
DCP2	POLA2
DCP2	UPF1
DCP2	UPF2
DCP2	PSMB1
DDX1	CSTF2
DDX11	MYST2
DDX18	MTA1
DDX18	INADL
DDX19A	MIF4GD
DDX19B	NUP214
DDX19B	XPO7
DDX20	SNRPG
DDX20	STXBP2
DDX20	DHX9
DDX20	SNRPF
DDX20	SNRPD2
DDX20	SNRPB
DDX20	SNRPD1
DDX20	SNRPE
DDX20	SIP1
DDX20	HDAC2
DDX39	BAT1
DDX39	EXOSC9
DFFA	STRN4
DFFB	TOP2A
DFFB	DFFA
DGKZ	PLCG1
DHCR24	TP53
DHFR	ASGR1
DHFR	HSPD1
DHX30	RBBP4
DHX30	MYBBP1A
DHX30	TBL3
DHX30	SIN3A
DHX30	HDAC3
DHX30	CDK9
DHX30	HDAC1
DHX34	POLA2
DHX9	TOP2A
DHX9	PRPF8
DHX9	TBP
DHX9	SRPK1
DHX9	STAU1
DHX9	PRMT1
DHX9	SSRP1
DHX9	GEMIN4
DHX9	SNRPB
DHX9	BRCA1
DHX9	PCNA
DHX9	HNRPC
DHX9	KHDRBS1
DHX9	SIP1
DICER1	TARBP2
DLAT	PDHA1
DLAT	PDK3
DLAT	PDHX
DNAJA3	RAD51
DNAJA3	HSPA8
DNAJC7	HSP90AA1
DNMT1	EZH2
DNMT1	EED
DNMT3B	EED
DNMT3B	EZH2
DNMT3B	HDAC2
DNMT3B	DNMT1
DNMT3B	HDAC1
DNTTIP2	PCNA
DPPA2	ZCCHC10
DPPA2	DPPA4
DTNB	C1orf182
DTNB	HMG20A
DUSP22	MAP2K4
E2F1	PHB
E2F1	CCNA2
E2F1	BRCA1
E2F3	CCNA2
E2F3	YY1
E2F5	EP300
E2F6	TFDP2
E2F6	EZH2
E2F6	E2F1
EAF2	TCEA1
ECSIT	SMAD4
ECT2	PARD6A
EDD1	KPNB1
EDD1	KPNA2
EDNRB	GNA13
EED	HDAC3
EED	HDAC1
EED	EZH2
EED	YY1
EED	HDAC2
EFNA4	MAP2K4
EIF2B4	EIF2S2
EIF2B5	EIF2S2
EIF2S2	PRKDC
EIF2S2	UNC119
EIF2S2	EIF5
EIF3S1	SIAH1
EIF3S12	EIF3S4
EIF3S12	EIF3S3
EIF3S12	EIF3S8
EIF3S12	EIF3S1
EIF3S4	EIF3S3
EIF3S4	EIF5
EIF3S6	GPBP1L1
EIF3S6IP	EIF3S6
EIF3S6IP	POLR1B
EIF3S6IP	XRN2
EIF3S6IP	EIF3S12
EIF3S8	EIF3S4
EIF3S8	EIF3S6
EIF3S8	EIF3S1
EIF3S9	EIF3S1
EIF3S9	EIF3S4
EIF3S9	EIF4G1
EIF4G1	EIF4A1
EIF4G1	EIF5
EIF4G1	NCBP1
EIF4G1	PABPC1
ELAC2	CTBP2
ELF3	EP300
EMD	SH3GL3
EMD	DPPA4
ENAH	ABI2
ENAH	PFN1
ENSA	ARIH2
EP300	APEX1
EP300	FEN1
EP300	PCNA
EP300	EMB
EP300	NUP98
EP300	MSH6
EP300	ING2
EP300	GPBP1
EP300	TP53
EP300	HMGN1
EP300	RORA
EP300	MYBL2
EP300	SET
EP300	RAN
EP300	MYB
EP300	TDG
EP300	KPNA2
EP300	TCF3
EP300	KLF5
EP300	MDC1
EP300	IRF3
EP300	PTMA
EP300	YY1
EP300	BRCA1
EPHA4	FGFR3
EPHA4	EFNA4
EPHA4	FGFR1
EPHB6	HDHD2
EPHB6	CRKL
ERBB2	HSP90AA1
ERBB2	PIK3C2A
ERBB3	RNF41
ERBB3	ERBB2
ERH	IGSF21
ETF1	GSPT2
ETF1	GSPT1
ETF1	KEAP1
ETV4	EP300
ETV4	SRF
EWSR1	USP7
EWSR1	RPS15A
EWSR1	CFDP1
EWSR1	GPBP1L1
EWSR1	C18orf10
EWSR1	WWP1
EWSR1	TRIM37
EWSR1	HSPA2
EWSR1	GNPDA1
EWSR1	MTMR9
EWSR1	MATK
EWSR1	KRR1
EWSR1	RMND5B
EWSR1	PDHX
EWSR1	NPPB
EWSR1	SMAD4
EWSR1	DFFA
EWSR1	MRPS18B
EWSR1	RASL11B
EWSR1	PCBP1
EWSR1	CXADR
EWSR1	CPSF6
EWSR1	TMSB4Y
EWSR1	RBPMS
EWSR1	HMGA1
EWSR1	NLE1
EWSR1	ACTL6A
EWSR1	ZNF165
EXO1	MSH2
EXO1	MLH1
EXOSC10	SSRP1
EXOSC10	UPF2
EXOSC10	MPHOSPH6
EXOSC10	RPE
EXOSC10	LSM8
EXOSC10	LSM2
EXOSC10	PTGES2
EXOSC10	RUVBL2
EXOSC10	MPP6
EXOSC10	XRN2
EXOSC10	TARDBP
EXOSC10	EXOSC6
EXOSC10	PCID1
EXOSC10	EXOSC8
EXOSC3	CDK5RAP1
EXOSC3	KHSRP
EXOSC3	EXOSC4
EXOSC4	HNRPD
EXOSC4	LRRC8D
EXOSC4	EXOSC10
EXOSC4	AKR1A1
EXOSC4	UPF3B
EXOSC4	UPF1
EXOSC4	UPF2
EXOSC5	EXOSC3
EXOSC5	PA2G4
EXOSC5	SFPQ
EXOSC5	LSM5
EXOSC5	NUP210
EXOSC5	EXOSC10
EXOSC6	EXOSC8
EXOSC6	PSMB1
EXOSC6	UPF2
EXOSC6	MPP6
EXOSC6	NUDT21
EXOSC6	LSM8
EXOSC6	EXOSC4
EXOSC6	MIF4GD
EXOSC6	SFRS3
EXOSC6	LSM7
EXOSC6	EXOSC9
EXOSC6	C1QBP
EXOSC6	EXOSC5
EXOSC8	CHES1
EXOSC8	LSM7
EXOSC8	EXOSC9
EXOSC8	EXOSC5
EXOSC8	EXOSC4
EXOSC9	EXOSC4
EXOSC9	EXOSC3
EXOSC9	BAT1
EXOSC9	EXOSC5
EZH2	PSMB6
EZH2	SMS
EZH2	POLA2
EZH2	GTF3C1
EZH2	VAV1
EZH2	HDAC1
F11R	TJP1
FANCF	FANCG
FANCG	FANCE
FANCG	GABPB2
FBP1	HSPA8
FBXO30	SMAD4
FBXO5	CDC20
FBXW4	CUL1
FEN1	PCNA
FEN1	APEX1
FEN1	HNRPA1
FGD4	ACTA1
FGF19	FGFR4
FGF8	FGFR4
FGF8	FGFR3
FGFR1	RPS6KA1
FGFR1	IL17RD
FGFR1	PLCG1
FGFR1	FGF8
FGFR3	RNF130
FGFR3	HNRPL
FGFR3	GTF3C1
FGFR3	C13orf34
FGFR3	RPL8
FGFR3	NDUFS6
FGFR3	SMG7
FGFR3	POLA2
FGFR4	EPHA4
FGFR4	PLCG1
FKBP4	GLMN
FKBP4	IRF4
FKBP5	HSP90AA1
FLRT3	FGFR1
FLT1	PLCG1
FOXD3	POU5F1
FOXH1	SMAD4
FOXO1A	SIRT1
FRAP1	RHEBL1
FUBP1	IMMT
FUBP1	CUGBP1
FUSIP1	SNRP70
FUSIP1	FUS
FXYD1	ATP1A1
GABPB2	RYBP
GABPB2	ATF1
GABPB2	HCFC1
GABRB3	PPP2CA
GATAD2A	MBD2
GCH1	HSPA8
GCH1	AHSA1
GCHFR	GCH1
GCSH	ING5
GEMIN4	SNRPD1
GEMIN4	STXBP2
GEMIN4	SNRPD2
GEMIN4	GEMIN5
GEMIN4	SNRPB
GEMIN4	DDX20
GEMIN5	SNRPD2
GEMIN5	DDX20
GEMIN5	SIP1
GEMIN5	SNRPD1
GEMIN5	SNRPE
GEMIN5	SNRPB
GEMIN6	SNRPE
GEMIN6	SNRPD2
GEMIN6	SNRPB
GGA2	SORL1
GGA2	ARF3
GGA3	RPS27A
GJA7	TJP1
GLS2	DLG3
GLS2	INADL
GMEB1	CASP9
GMEB1	UBE2I
GMEB2	UBE2I
GMEB2	GMEB1
GMNN	MCM6
GMNN	SIX3
GNA13	CDH1
GNA13	PRKCB1
GNL3	PPP2R5A
GNL3	TP53
GPS1	CUL1
GPS1	SKP2
GPS1	TP53
GPS1	COPS3
GRB14	PRKCZ
GRB14	INSR
GRB14	FGFR1
GRB7	ERBB3
GRB7	KIT
GRB7	ERBB2
GRB7	INSR
GSPT2	GSPT1
GSTP1	TRAF2
GTF2H4	GTF2E1
GTF2I	YY1
GTF2I	SRF
GTF3C1	C8orf30A
GTF3C1	NHP2L1
GTF3C1	PRPF38A
GTF3C3	DEDD2
GTF3C3	TBP
GTF3C4	GTF3C1
GTF3C4	GTF3C2
GTF3C5	GTF3C3
GTF3C5	GTF3C4
GTPBP3	FAM60A
H2AFX	MRE11A
H2AFX	BRCA1
H3F3A	SMARCA4
H3F3A	CHD1
H3F3A	SUPT16H
HACL1	ZMYND19
HCFC1	SIN3A
HDAC1	PHB
HDAC1	RFC4
HDAC1	PCNA
HDAC1	BUB1
HDAC1	RUVBL2
HDAC1	BRCA1
HDAC1	TOP2A
HDAC1	CDH1
HDAC1	RFC1
HDAC1	DNMT1
HDAC1	PTMA
HDAC1	CDC20
HDAC1	SENP1
HDAC1	BUB1B
HDAC2	HDAC1
HDAC2	CDC20
HDAC2	TOP2A
HDAC2	RBBP4
HDAC2	CDYL
HDAC2	PA2G4
HDAC2	YY1
HDAC2	MTA1
HDAC2	CDH1
HDAC2	MBD2
HDAC2	PTMA
HDAC2	BRCA1
HDAC2	DNMT1
HDAC3	GTF2I
HDAC3	YY1
HDAC3	HDAC1
HDAC3	CCT5
HDAC3	PIAS2
HDAC3	RBBP4
HDAC3	NR2C1
HDAC3	XPO1
HDAC3	CORO2A
HDAC3	BCOR
HDAC5	HDAC3
HDAC5	YWHAE
HDAC5	DDX20
HDAC5	BCOR
HDGF	SMAD4
HERC5	CCNB1
HERC5	CCNA2
HERC5	CCNE1
HEXIM2	CDK9
HEY2	HDAC1
HIP2	TP53
HMGA1	SRF
HMGA1	NFYA
HMGA2	CSNK2A1
HMGB2	APEX1
HMMR	TPX2
HNRPA1	PABPN1
HNRPA2B1	SNRP70
HNRPA2B1	CSNK2A1
HNRPC	KRAS
HNRPC	ZNF581
HNRPC	UBE2I
HNRPD	PCBP1
HNRPD	UBE2I
HNRPD	IGF2BP2
HNRPF	NCBP1
HNRPF	HNRPH1
HNRPH1	TOM1L1
HNRPH1	NCBP1
HNRPL	PTBP1
HNRPL	APEX1
HNRPL	HNRPA2B1
HNRPU	EP300
HNRPU	STAU1
HOOK2	MCM10
HPRT1	C8orf32
HSP90AA1	BIRC5
HSP90AA1	LCK
HSP90AA1	ASGR1
HSP90AB1	TP53
HSPA14	STIP1
HSPA2	CDC2
HSPA8	GOT2
HSPA8	C4orf14
HSPA8	ERH
HSPA8	STMN1
HSPA8	HDAC3
HSPA8	DPP3
HSPA8	HSP90AA1
HSPD1	ALDH2
HSPE1	UNC119
HSPE1	ALDH2
HSPE1	HSPD1
HSPH1	HSPA8
HSPH1	PGK1
HTATSF1	SNRP70
ID1	TCF3
ID1	PSMD4
ID3	TCF3
IL28RA	LSM8
ILF2	PRKDC
ILF3	XPO5
ILF3	FUS
ILF3	PRMT1
ILF3	DHX9
IMMT	CCT5
IMMT	ECSIT
IMMT	CCDC113
IMMT	AOF2
IMMT	MRPL44
IMMT	NDUFB9
ING5	EP300
ING5	TP53
ING5	BARD1
INPP5D	LYN
INPP5D	CRKL
INSR	KHDRBS1
INSR	PLCG1
INSR	PTPN6
INSR	SOCS2
IPO11	RAN
IPO8	RANGAP1
IPO8	KPNB1
IRF3	PIAS4
ITGB3BP	MTA1
ITGB3BP	CCNA2
IWS1	TCEA1
JOSD3	POLB
KARS	GEMIN4
KCNK1	SENP1
KCNK1	UBE2I
KHDRBS1	LYN
KHDRBS1	PLCG1
KHDRBS1	LCK
KHDRBS1	PTPN6
KHSRP	PARN
KIAA0133	LMNB1
KIAA0460	UPF1
KIF13A	PPP1CA
KIF15	MKI67
KIF17	XPO1
KIF18A	PPP1CA
KIF22	IMMT
KIF22	SIAH1
KIF23	PLK1
KIF23	ACTA1
KIF23	RACGAP1
KIF23	ARF3
KIT	INPP5D
KIT	PRKCB1
KIT	PTPRU
KIT	LCK
KLC3	YWHAH
KLHL17	ACTC1
KLHL3	SYNCRIP
KLHL3	SYT2
KPNA2	NFKBIB
KPNA2	TP53
KPNA2	PTMA
KPNA2	BRCA1
KPNB1	RANBP2
KPNB1	NUP98
KPNB1	TERF1
KPNB1	RAN
KPNB1	PTMA
KPNB1	CSE1L
KPNB1	FGFR1
KPNB1	TP53
KPNB1	KPNA2
KPTN	ACTC1
LBR	LMNB1
LCK	DEF6
LCK	ACP1
LCK	VAV1
LCK	PRKCQ
LCK	VIL2
LCK	MED28
LIG3	TDP1
LIN9	MYBL2
LRPPRC	NFKBIB
LSM2	SNRPE
LSM2	SNRPD2
LSM3	LSM2
LSM3	UTP14A
LSM3	SNRPE
LSM4	SNRPE
LSM5	HNRPD
LSM5	LSM3
LSM5	SNRPE
LSM5	SNRPF
LSM5	LSM2
LSM6	SNRPD2
LSM6	LSM5
LSM6	LSM3
LSM6	LSM2
LSM7	LSM6
LSM7	LSM2
LSM7	LSM3
LSM7	LSM5
LSM8	SNRPD1
LSM8	LSM2
LSM8	LSM3
LSM8	PGD
LSM8	PDCD2
LSM8	LSM5
LSM8	TALDO1
LSM8	LSM6
LSM8	UPF1
LSM8	LSM7
LYN	CASP9
LYN	PLCG1
LYN	NMT1
LYN	MAP4K1
LYN	CDC2
LYN	KIT
LYN	CD19
LYN	CRKL
MAD2L1	MAD2L2
MAD2L1	INSR
MAD2L1BP	TRIP13
MAD2L1BP	IGSF21
MAD2L1BP	MAD2L1
MAML1	EP300
MAP1S	LRPPRC
MAP2K6	MAPK13
MAP3K4	AXIN1
MAP3K4	MAP2K4
MAP3K4	MAP2K6
MAPK13	MAPKAPK3
MAPK13	MAP3K4
MAPK6	XPO1
MAPK6	PRKCB1
MAPKAPK3	TCF3
MAPKAPK5	MAPK6
MAPKAPK5	MAPK13
MAPKAPK5	TP53
MATK	KIT
MATK	ERBB2
MATK	LYN
MBD2	RBBP4
MBD2	DHX9
MBD2	HDAC1
MBD4	MLH1
MCM10	ORC2L
MCM10	MCM6
MCM10	MCM3
MCM10	MCM4
MCM10	ORC3L
MCM10	MCM2
MCM10	CDC7
MCM10	CEP70
MCM10	CDC45L
MCM10	DPPA2
MCM3	MCM7
MCM3	MCM6
MCM3	PLK1
MCM3	ORC2L
MCM3	MCM2
MCM4	MCM2
MCM4	MCM3
MCM4	ORC2L
MCM4	ORC6L
MCM4	MCM6
MCM4	SUPT16H
MCM4	MCM7
MCM5	ORC2L
MCM5	ORC6L
MCM5	MCM7
MCM5	ORC1L
MCM5	MCM2
MCM5	MCM3
MCM5	RPA2
MCM6	PSMA1
MCM6	ING5
MCM6	MCM2
MCM6	ORC2L
MCM7	RPA1
MCM7	MCM6
MCM7	MNAT1
MCM7	MCM10
MCM7	MCM2
MCRS1	WBP11
MCRS1	NOL1
MCRS1	PBX2
MCRS1	LSM6
MCRS1	UPF3B
MCRS1	DAXX
MCRS1	TERT
MDC1	BRCA1
MDC1	H2AFX
MDC1	TP53
MDH2	GOT2
MED25	HCFC1
MED25	MED6
MED28	THRAP6
MED6	PARP1
MED9	THRAP4
MED9	MED25
MED9	MED28
MED9	THRAP6
MED9	MED6
MED9	SURF5
MELK	SF3B1
MELK	LMNB1
MELK	CDC5L
MEN1	ASH2L
METTL1	WDR4
MIF	TP53
MIF	NME1
MIF	STRN4
MIS12	CBX3
MIS12	PMF1
MIZF	MBD2
MKI67	CBX3
MKI67	PRKCB1
MKI67IP	MKI67
MLH1	BRCA1
MLH1	UBOX5
MNAT1	TP53
MNAT1	E2F1
MNAT1	POU5F1
MNAT1	POU2F1
MPHOSPH6	RPS20
MPHOSPH6	EIF3S4
MPHOSPH6	SKIV2L2
MPHOSPH6	PARN
MPHOSPH6	AATF
MPHOSPH6	SMARCA4
MPHOSPH6	THOP1
MPP6	EXOSC4
MPP6	EXOSC5
MPP6	EXOSC9
MPP6	RPS20
MPP6	EXOSC8
MPP6	EIF3S4
MPP6	THOP1
MPP6	SMARCA4
MRE11A	XRCC6
MRE11A	CCNE1
MRE11A	EP300
MRE11A	LIG1
MRPS12	UNC119
MS4A1	LYN
MS4A1	LCK
MSH6	MSH2
MSH6	PCNA
MSH6	MUTYH
MTA1	RBBP4
MTA1	MNAT1
MTA1	HDAC1
MTA1	TP53
MTIF2	NFKBIB
MUC4	ERBB2
MUTYH	RPA1
MUTYH	APEX1
MUTYH	PCNA
MYB	NCL
MYBBP1A	MYB
MYBBP1A	PCNA
MYBL2	CCNA2
MYBL2	PARP1
MYBL2	CCNE1
MYBL2	CDC34
MYCBP	AKAP1
MYOZ1	PNKP
MYST2	POLB
MYST2	ORC1L
MYST2	PACSIN1
MYST2	HOOK2
MYST2	BARD1
MYST2	C9orf82
MYST2	WDR33
MYST2	CEP70
MYST2	MCM2
NACA	TBP
NACA	IGSF21
NAP1L1	EP300
NAP1L1	TP53
NAP1L1	FSD1
NAV2	ING5
NCAPG	DNMT3B
NCBP1	STAU1
NCKIPSD	DIAPH2
NCL	CSNK2A1
NCL	MDK
NCL	TOP1
NDUFA7	PRKAB1
NDUFA7	ELAC2
NDUFB9	SH3GL3
NEK3	VAV1
NFE2	WWP1
NFKBIB	POLR2H
NFKBIB	POLR1C
NFKBIB	POLR1A
NFKBIB	POLR1D
NFKBIB	POLR1E
NFYA	BRCA1
NFYA	KPNB1
NFYA	POU2F1
NFYB	EP300
NFYB	NFYA
NFYB	C1QBP
NGFR	NFKBIB
NHP2L1	POLA2
NIF3L1	CUTC
NLK	MYB
NME1	POLR1C
NME1	APEX1
NME1	C8orf32
NME1	TERF1
NME2	TERF1
NMT1	TP53
NOB1	UPF2
NOM1	PPP1CA
NONO	ZNRD1
NONO	PSPC1
NP	TP53
NPAT	POU2F1
NPM1	XPO1
NPM1	TP53
NPM1	NOL1
NPM1	NCL
NPPB	NPR1
NUAK2	SMAD4
NUDT21	SNRP70
NUDT21	NIF3L1
NUDT21	CPSF6
NUP107	NUP214
NUP107	NUP133
NUP133	NUP98
NUP133	CENPF
NUP153	KPNB1
NUP153	TNPO1
NUP153	XPO1
NUP153	RAN
NUP153	XPOT
NUP153	KPNA2
NUP214	SMAD4
NUP50	RAN
NUP50	XPO1
NUP50	KPNA2
NUP50	KPNB1
NUP62	DTNB
NUP62	RANBP2
NUP62	KPNB1
NUP62	NUP98
NUP62	XPO1
NUP62	NUP153
NUP62	PTMA
NUP62	NUP54
NUP88	NUP214
NUP88	NUP98
NUP98	RCC1
NUTF2	NUP62
NUTF2	RAN
NUTF2	NUP54
NUTF2	PTMA
NVL	RPL5
OCLN	TJP1
OCLN	ACTA1
OCLN	SMAD4
OIP5	BRAF
ORC1L	SKP2
ORC1L	ORC2L
ORC1L	MCM2
ORC1L	MCM7
ORC2L	RPA1
ORC2L	CDC45L
ORC2L	MCM2
ORC2L	RPA2
ORC2L	MCM7
ORC3L	MCM7
ORC3L	ORC1L
ORC3L	ORC2L
ORC3L	MCM5
ORC3L	CDK4
ORC5L	MCM3
ORC5L	MCM2
ORC5L	ORC2L
ORC5L	ORC1L
ORC5L	ORC3L
ORC5L	MCM5
ORC5L	MCM7
ORC6L	MCM7
ORC6L	MCM6
ORC6L	ORC3L
ORC6L	ORC2L
ORC6L	MCM2
PA2G4	ERBB3
PA2G4	SIN3A
PABPC1	GSPT1
PABPC1	GSPT2
PABPC1	PCBP1
PABPC1	EIF4B
PABPC1	STAU1
PABPC1	HNRPD
PABPN1	STAU1
PACSIN2	PACSIN1
PACSIN3	PACSIN2
PACSIN3	PACSIN1
PAICS	CEP76
PAIP2	PABPC1
PAIP2	EDD1
PAK1	CSNK2A1
PAK1	ACTA1
PAK1	PLCG1
PAK1	SMAD4
PAK1	ERBB2
PAK1	FOXO1A
PAK1IP1	PAK1
PAPOLA	YWHAE
PAPOLA	CPSF3
PAPOLA	SNRPA
PARD6A	MARK2
PARD6A	PLCB3
PARD6A	PRKCZ
PARD6A	YWHAH
PARG	CASP3
PARP1	POU2F1
PARP1	CENPA
PARP1	LIG3
PARP1	E2F1
PARP1	NPM1
PARP1	XRCC6
PARP1	NCL
PARP2	PARP1
PARP2	BUB3
PARP2	CENPA
PATZ1	RNF4
PBX1	MYH10
PBX2	PBX1
PBX2	NUP62
PBX2	UBE2E1
PCBP1	SFRS3
PCBP1	UGP2
PCBP1	PTBP1
PCBP1	RBM11
PCGF6	E2F6
PCM1	ING5
PCM1	CEP72
PCM1	ABI2
PCNA	CDC2
PCNA	UNG
PCNA	APEX1
PCNA	CDC25C
PCNA	RFC3
PCNA	DNMT1
PCNA	RFC1
PCNA	RFC4
PCNA	PARP1
PCNA	CCNB1
PCNA	POLD1
PCNA	MSH2
PCNA	XRCC6
PCNA	LIG1
PCTK3	CCNK
PCYT1B	ACTA1
PDCD10	STK24
PDCD2	HCFC1
PDCD2	NFKBIB
PDHA1	PDHB
PDHX	PDHB
PDHX	EP300
PDK3	PDHA1
PDLIM1	PGS1
PDZD2	PKP4
PELP1	EP300
PFN1	UNC119
PFN1	ACTA1
PGAM1	PKP4
PHB	XPO1
PHB2	PTMA
PHB2	HDAC1
PHB2	UPF2
PHB2	HDAC5
PHB2	HDAC3
PHB2	HDAC2
PHC1	GMNN
PHC1	HSPA8
PHF10	L3MBTL2
PIAS2	BAT1
PIAS2	GTF2I
PIAS2	NAV2
PIAS4	SKIL
PIAS4	IMPDH2
PIAS4	TP53
PIAS4	HDAC1
PIAS4	IMMT
PIAS4	SMAD4
PIAS4	KPNB1
PIAS4	RIF1
PIAS4	BARD1
PIAS4	HIP2
PICK1	F11R
PICK1	ERBB2
PICK1	APTX
PIM1	HSP90AA1
PIM1	CDC25A
PIM1	SHMT1
PIM2	CUTC
PKMYT1	CDC2
PKMYT1	CCNB1
PLCB2	MAP2K6
PLCG1	KIT
PLCG1	SH2D2A
PLCG1	VAV1
PLCG1	INPP5D
PLCG1	LCK
PLCG1	ERBB2
PLCL2	PPP1CA
PLEKHA5	LSM4
PLK1	PSMA3
PLK1	PSMB6
PLK1	MCM7
PLK1	MCM2
PLK1	CCNB1
PLK1	NPM1
PLK1	PKMYT1
PLK1	NUDC
PLK1	WEE1
PLK1	C7orf20
PLK1	TUBG1
PLK1	CDC25C
PLK1	BUB1
PLK1	PSMB1
PLK1	ECT2
PLK1	PSMB5
PLK1	PSMA5
PLK1	CHEK2
PLK4	SMAD4
PLRG1	CDC5L
PMF1	COPS7B
PMS1	MLH1
PNKP	XRCC4
PNN	CTBP2
POLA2	PRPF38A
POLA2	C8orf30A
POLB	APEX1
POLB	PCNA
POLD2	PCNA
POLD2	LSM6
POLD2	POLD1
POLD2	POLD3
POLD3	POLD1
POLD3	PCNA
POLR1A	NOLC1
POLR1B	NFKBIB
POLR1C	WRN
POLR1D	POLR1C
POLR1E	POLR1B
POLR1E	TAF1C
POLR1E	POLR1A
POLR1E	POLR1C
POLR1E	CD3EAP
POLR2H	POLR2D
POLR2H	POLR2I
POLR3F	GTF3C4
POM121	RBPMS
POP1	PYCARD
POT1	TERF1
POU2F1	HMGB2
POU2F1	XRCC6
POU5F1	EWSR1
POU5F1	HMGB2
PPA1	UNC119
PPA1	TP53
PPAP2A	FXYD1
PPAP2C	UNC119
PPFIA1	PTPRF
PPFIA1	AGTPBP1
PPID	HSPA8
PPID	HSP90AB1
PPID	HSP90AA1
PPID	SLC25A4
PPID	MYST2
PPIF	SLC25A4
PPIH	PRPF4
PPM1J	UBE2I
PPOX	IMMT
PPP1CA	CDH1
PPP1CA	AKAP1
PPP1CA	FXYD1
PPP1CA	CUL1
PPP1CA	H2AFX
PPP1CA	PPP2CA
PPP1CA	CAD
PPP1CA	STAU1
PPP1CA	AURKA
PPP1CA	PCNA
PPP1CC	AURKA
PPP1CC	HCFC1
PPP1CC	TP53
PPP1R1B	PPP1CA
PPP2CA	NXN
PPP2CA	AXIN1
PPP2CA	ETF1
PPP2CA	SET
PPP2CA	NME2
PPP2CA	TP53
PPP2CA	CAD
PPP2CA	MRPS26
PPP2R1B	PPP2R5E
PPP2R1B	CDC2
PPP2R1B	MCM3
PPP2R1B	STRN3
PPP2R1B	CDK4
PPP2R1B	PRDX2
PPP2R1B	HDAC1
PPP2R1B	HSPD1
PPP2R1B	PPP2CA
PPP2R1B	PRDX1
PPP2R1B	SET
PPP2R2A	PPP2R1B
PPP2R2A	PPP2CA
PPP2R5E	PPP2CA
PRCC	SFRS2
PRCC	MAD2L2
PRDX1	IRF3
PRIM1	MRPL38
PRIM1	TP53
PRKCB1	TOP2A
PRKCB1	CARD11
PRKCB1	LMNB1
PRKCB1	SYT6
PRKCB1	PA2G4
PRKCB1	OCLN
PRKCQ	VAV1
PRKCQ	LYN
PRKCZ	NCL
PRKCZ	WWC1
PRKCZ	CASP9
PRKDC	PARP1
PRKDC	RPA1
PRKDC	HSP90AA1
PRKDC	RPA2
PRKDC	XRCC6
PRKDC	PCNA
PRKDC	SRF
PRKDC	HMGB2
PRKDC	TREX1
PRKDC	TP53
PRKDC	LYN
PRMT1	WDR33
PRMT1	IGSF21
PRMT1	TP53
PRMT1	KHDRBS1
PRMT1	FBL
PRMT1	IDH3B
PRMT1	HNRPA1
PRMT1	HNRPU
PRMT1	FUS
PRMT3	PABPN1
PRMT5	CLNS1A
PRMT5	SNRPD1
PRMT5	SNRPB
PRMT5	WDR77
PRMT6	HMGA1
PRPF3	GTPBP3
PRPF4	SFRS1
PRPF4B	SFRS1
PRPF4B	PNN
PRPF4B	POLR3F
PRUNE	NME1
PSEN2	CAPN1
PSIP1	SFRS1
PSIP1	HCFC1
PSMA1	PSMA2
PSMA1	RAD54B
PSMA1	DLEU1
PSMA1	PSMA4
PSMA1	PSMB2
PSMA1	PLK1
PSMA1	PSMA3
PSMA2	PSMA4
PSMA3	PSMA4
PSMA3	SNRPB
PSMA3	SNRPF
PSMA3	PSMA2
PSMA3	AURKB
PSMA4	PLK1
PSMA4	PSMA5
PSMA4	CSNK2A1
PSMB1	PSMB3
PSMB1	PSMB7
PSMB1	PSMB5
PSMB2	PSMB3
PSMB2	PLK1
PSMB3	PLK1
PSMB4	PLK1
PSMB5	PSMA3
PSMB5	PSMA2
PSMB5	PSMB3
PSMB5	PSMA1
PSMB5	PSMB7
PSMB6	PSMB7
PSMB6	FBL
PSMB7	PSMB3
PSMB7	PLK1
PSMC1	PSMD7
PSMC3IP	PSMC3
PSMC4	PSMC3
PSMC5	PSMC4
PSMC5	PSMC3
PSMD11	BRD7
PSMD11	IGSF21
PSMD4	TCF3
PSME3	ZCCHC10
PTBP1	FUS
PTGES3	ERBB3
PTGES3	TERT
PTGES3	HSP90AA1
PTGES3	STIP1
PTGES3	COPG2
PTMA	CCNB1
PTMA	CCNA2
PTMA	CDK4
PTMA	RCC1
PTMA	CDC2
PTMA	PCNA
PTPN13	NGFR
PTPN2	KPNB1
PTPN2	INSR
PTPN2	FKBP4
PTPN6	VAV1
PTPN6	LYN
PTPN6	LCK
PTPN6	KIT
PTPRF	LCK
PTPRF	INSR
PTPRF	SKIL
PTTG1	TP53
PTTG1	XRCC6
PTTG1	CDC20
PYCARD	SRF
RAB25	SMAD4
RAB38	SMAD4
RACGAP1	VAV1
RACGAP1	RND2
RACGAP1	MAP3K4
RACGAP1	TUBG1
RAD51	BRCA1
RAD51AP1	RAD51
RAD54B	CDC23
RAD54B	TRAPPC6A
RAD54B	RAD51
RAD54B	UBE2I
RAD54L	RAD51
RAE1	NUP98
RAN	RCC1
RAN	PTMA
RANBP1	RCC1
RANBP1	RAN
RANBP2	RAN
RANBP3	XPO1
RANBP3	RAN
RANBP3	RCC1
RANGAP1	RANBP2
RANGAP1	RAN
RASL12	SMAD4
RAVER1	PTBP1
RAVER2	PTBP1
RBBP4	CHAF1B
RBBP4	BRCA1
RBBP4	HDAC1
RBBP8	C8orf32
RBBP8	PCNA
RBBP8	BARD1
RBBP8	BRCA1
RBM14	TARBP2
RBM14	PARP1
RBM14	XRCC5
RBM14	EP300
RBM7	HMG20A
RBM7	SFRS3
RBMX	RBM7
RBMX	FAM103A1
RBPMS	DTX2
RBPMS	C9orf86
RBPMS	ZNF581
RBPMS	C9orf100
RBPMS	FAM103A1
RCC1	CHKA
RCHY1	TP53
REXO1	TCEA1
REXO1	TCEB3
RFC1	RFC2
RFC2	RFC4
RFC2	PCNA
RFC3	RFC4
RFC3	RFC1
RFC5	PCNA
RFC5	UNC119
RFC5	RFC2
RFC5	RFC4
RFWD2	TP53
RFX1	SMAD4
RFX5	HDAC2
RHEBL1	SMAD4
RHOH	UTP14A
RIMS2	YWHAH
RIMS2	RAB3C
RIPK4	PRKCB1
RND1	GRB7
RNF34	DNAJA3
RNF4	HMGA1
RNF8	UBE2E1
RNMT	RNGTT
RNMT	KPNA2
RNPS1	PNN
RORA	NME2
RORA	NME1
RORA	PSMC5
RORA	PNRC2
RPA1	MCM2
RPA1	RAD51
RPA1	C8orf30A
RPA1	PCNA
RPA2	UNC119
RPA2	MCM2
RPA2	RPA1
RPA2	UTP14A
RPA2	MEN1
RPA3	RPA2
RPA3	MCM2
RPA3	RPA1
RPL23	BCCIP
RPL5	EIF5A
RPL5	KPNB1
RPL5	CSNK2A1
RPL5	TNPO1
RPL6	RPL29
RPL6	STAU1
RPL7A	CCDC47
RPL8	DUSP23
RPP14	RPP40
RPP14	RPP38
RPP14	IGSF21
RPP14	EXOSC8
RPP21	RPP38
RPP21	RPP40
RPP38	POP1
RPP38	POP7
RPP40	RPP38
RPP40	POP7
RPP40	POP1
RPS15A	BAT1
RPS27A	SMAD4
RPS6KA1	SRF
RPS6KA1	METTL1
RPS6KA1	FRAP1
RRAS2	SMAD4
RRM1	RRM2
RTN4IP1	WBP11
RTN4IP1	RTN4R
RTN4R	NGFR
RUVBL1	ACTL6A
RUVBL2	RUVBL1
RYBP	E2F6
RYBP	YY1
RYBP	E2F3
SARS2	CASP3
SART3	RNPS1
SART3	PRPF3
SENP2	NUP153
SENP2	AXIN1
SENP3	EP300
SEPHS1	IGSF21
SERBP1	DAXX
SERBP1	PIAS4
SERBP1	TOPORS
SERBP1	TDG
SET	NME1
SET	TAF1A
SET	KLF5
SET	HMGB2
SET	PTMA
SET	APEX1
SF3A3	SF3A1
SF3A3	U2AF1
SF3B3	SF3B1
SFMBT1	PHC1
SFPQ	PSPC1
SFPQ	PTBP1
SFPQ	TOP1
SFPQ	SNRPA
SFPQ	HN1
SFPQ	NONO
SFPQ	SIN3A
SFPQ	FUS
SFRS1	U2AF1
SFRS1	SNRP70
SFRS1	NFYA
SFRS1	TOP1
SFRS2	U2AF1
SFRS2	SNRP70
SFRS2	FUS
SFRS3	SIP1
SFRS3	CHD1
SFRS7	CPSF6
SFRS9	C1QBP
SGOL1	XRCC6
SGOL1	SET
SGOL1	PPP2R5A
SGOL1	XRCC5
SGOL1	RPL7A
SGOL1	PPP2CA
SGOL1	PPP2R5E
SGOL1	RPL10A
SGOL1	PRKDC
SGOL1	PPP2R1B
SH2D2A	LCK
SH3GL3	SNX24
SH3GL3	TOE1
SH3GL3	TERF1
SH3GL3	WDR33
SH3GL3	DPPA4
SHMT1	DLEU1
SIAH1	RBBP8
SIN3A	PHB
SIN3A	DDX20
SIN3A	MBD2
SIN3A	SMARCC1
SIN3A	HDAC1
SIN3A	HEY2
SIN3A	HDAC2
SIN3A	PTMA
SIN3A	TP53
SIN3A	RBBP4
SIP1	SNRPD1
SIP1	SFRS1
SIP1	STXBP2
SIP1	SNRPD2
SIP1	SNRP70
SIP1	SFRS2
SIRT1	TP53
SIRT1	EP300
SIRT1	HEY2
SIX3	TLE3
SKIL	SNRP70
SKIL	FAF1
SKIL	DHX30
SKIL	ZMYM5
SKIL	SRP72
SKIL	UBE2I
SKIL	ZBTB3
SKIL	PYCR2
SKIL	TDG
SKIV2L2	EXOSC5
SKIV2L2	EXOSC8
SKIV2L2	EXOSC9
SKIV2L2	EXOSC6
SKIV2L2	MPP6
SKIV2L2	UPF2
SKIV2L2	EXOSC4
SKIV2L2	PBX2
SKP2	CDC34
SKP2	TCF3
SKP2	CCNE1
SKP2	CKS1B
SKP2	E2F1
SKP2	CCNA2
SKP2	MYBL2
SKP2	WEE1
SLC16A10	RACGAP1
SLC39A1	PRKCZ
SMAD4	XPO5
SMAD4	PIAS2
SMAD4	SKIL
SMAD4	MLLT7
SMAD4	PSMD11
SMAD4	MAPK13
SMAD4	RMND5B
SMAD4	FOXO1A
SMAD4	HMG20A
SMAD4	CTCF
SMAD4	EP300
SMAD4	CNKSR1
SMAD4	TRAP1
SMAD4	STK35
SMAD4	SNRP70
SMARCA4	ARID1A
SMARCA4	SMARCC1
SMARCA4	CCNE1
SMARCA4	BRCA1
SMARCA4	TP53
SMARCA4	SMARCB1
SMARCA4	SMARCE1
SMARCA4	PHB
SMARCB1	PPP1CC
SMARCB1	TP53
SMARCC1	CCNE1
SMG5	TERT
SMG5	SMG7
SMG5	UPF1
SNAPC4	POU2F1
SNAPC4	TBP
SNAPC5	SNAPC4
SNRPA	PTBP1
SNRPA1	NCBP1
SNRPC	EWSR1
SNRPC	SNRP70
SNRPD1	SNRPB
SNRPD2	SNRPD1
SNRPF	SNRPE
SNRPF	GEMIN6
SNRPF	SNRPD2
SNRPF	SNRPG
SNRPG	SNRPE
SNRPG	GEMIN6
SNRPG	DDIT4L
SNRPN	SH3GL3
SNRPN	FBL
SNRPN	TP53
SNX2	INSR
SNX2	ACVR2B
SOCS1	INSR
SOCS1	PIM2
[truncated: 466 more rows]

## Sheet: Table S9
Additional file 4
Table S9. Nodes and annotation of PluriPlus interaction network.
Columns	Annotation
Gene	HUGO Gene Symbol as given in GSE11508 IlluminaV1 legend
MF,BP,CC	MF=Molecular Function; BP=Biological Process; CC=Cellular Component [obtained from Human Protein Reference Database Flat File, Gene_Ontology, release July 6, 2009 [31,55])
LOCATION	Subcellular localization inferred from Cellular Component (see above)
PluriNet	if 1, gene shared by PluriPlus and PluriNet [26]; if 0, only PluriPlus
BOUND	if 1, promoter binds either OCT4, SOX2, or NANOG; if 0, no binding [32]
EGFR1,NOTCH,TGFβ-Receptor,WNT	if 1, gene in signaling pathway; if 0, gene not in signaling pathway [33]
GENE	MF	BP	CC	LOCATION	PLURINET	BOUND	EGFR1	NOTCH	TGFβ-Receptor	WNT
AATF	Transcription factor activity (GO:0003700)	Apoptosis (GO:0006915)	Nucleus (GO:0005634); Cytoplasm (GO:0005737); Nucleolus (GO:0005730)	transcription factor activity	1	0	0	0	0	0
APEX1	DNA repair protein (GO:0003685); Transcription regulator activity (GO:0030528)	Regulation of nucleobase, nucleoside, nucleotide and nucleic acid metabolism (GO:0019219)	Cytoplasm (GO:0005737); Nucleus (GO:0005634); Endoplasmic reticulum (GO:0005783); Mitochondrion (GO:0005739); Nucleolus (GO:0005730)	Cytoplasm	1	1	0	0	0	0
BIRC5	Receptor signaling complex scaffold activity (GO:0030159)	Cell communication (GO:0007154); Signal transduction (GO:0007165)	Nucleus (GO:0005634); Cytoskeleton (GO:0005856); Centrosome (GO:0005813); Chromosome (GO:0005694); Microtubule (GO:0005874)	Nucleus	1	0	0	0	0	0
BLM	DNA binding (GO:0003677)	Regulation of nucleobase, nucleoside, nucleotide and nucleic acid metabolism (GO:0019219)	Nucleus (GO:0005634); Nucleolus (GO:0005730)	Nucleus	1	0	0	0	0	0
BUB1B	Protein serine/threonine kinase activity (GO:0004674)	Cell communication (GO:0007154); Signal transduction (GO:0007165)	Kinetochore (GO:0000776); Nucleus (GO:0005634); Cytoplasm (GO:0005737); Chromosome (GO:0005694)	Cytoplasm	1	1	0	0	0	0
CASP9	Cysteine-type peptidase activity (GO:0008234)	Apoptosis (GO:0006915)	Cytoplasm (GO:0005737); Nucleus (GO:0005634)	Cytoplasm	1	1	1	0	0	0
CDC2	Protein serine/threonine kinase activity (GO:0004674)	Cell communication (GO:0007154); Signal transduction (GO:0007165)	Cytoplasm (GO:0005737); Nucleus (GO:0005634); Centrosome (GO:0005813); Nucleolus (GO:0005730); Microtubule (GO:0005874); Mitochondrion (GO:0005739)	Cytoplasm	1	1	0	0	1	1
CDC25C	Protein tyrosine/serine/threonine phosphatase activity (GO:0008138)	Cell communication (GO:0007154); Signal transduction (GO:0007165)	Cytoplasm (GO:0005737); Nucleus (GO:0005634)	Cytoplasm	1	0	0	0	0	1
CDC45L	Protein binding (GO:0005515)	Regulation of nucleobase, nucleoside, nucleotide and nucleic acid metabolism (GO:0019219)	Nucleus (GO:0005634); Cytoplasm (GO:0005737)	Nucleus	1	1	0	0	0	0
CDC7	Protein serine/threonine kinase activity (GO:0004674)	Cell communication (GO:0007154); Signal transduction (GO:0007165)	Nucleus (GO:0005634); Cytoplasm (GO:0005737)	Nucleus	1	1	0	0	0	0
CEBPZ	Transcription regulator activity (GO:0030528)	Regulation of nucleobase, nucleoside, nucleotide and nucleic acid metabolism (GO:0019219)	Nucleus (GO:0005634); Nucleolus (GO:0005730)	transcription factor activity	1	1	0	0	0	0
CHEK1	Protein serine/threonine kinase activity (GO:0004674)	Cell communication (GO:0007154); Signal transduction (GO:0007165)	Nucleus (GO:0005634)	Nucleus	1	0	0	0	0	0
CHEK2	Protein serine/threonine kinase activity (GO:0004674)	Signal transduction (GO:0007165); Regulation of cell cycle (GO:0000074)	Nucleus (GO:0005634); Centrosome (GO:0005813); Cytoplasm (GO:0005737)	Nucleus	1	0	0	0	0	0
CKS2	Molecular function unknown (GO:0005554)	Cell communication (GO:0007154); Signal transduction (GO:0007165)	-	Other	1	1	0	0	0	0
CXADR	Receptor activity (GO:0004872)	Cell communication (GO:0007154); Signal transduction (GO:0007165)	Plasma membrane (GO:0005886); Cytoplasm (GO:0005737); Mitochondrion (GO:0005739)	Plasma membrane	1	1	0	0	0	0
DDX11	RNA binding (GO:0003723)	Regulation of nucleobase, nucleoside, nucleotide and nucleic acid metabolism (GO:0019219)	Nucleus (GO:0005634); Nucleolus (GO:0005730)	Nucleus	1	0	0	0	0	0
DPPA2	Transcription regulator activity (GO:0030528)	Regulation of nucleobase, nucleoside, nucleotide and nucleic acid metabolism (GO:0019219)	Nucleus (GO:0005634)	transcription factor activity	1	1	0	0	0	0
EXO1	Exonuclease activity (GO:0004527)	Regulation of nucleobase, nucleoside, nucleotide and nucleic acid metabolism (GO:0019219)	Nucleus (GO:0005634)	Nucleus	1	0	0	0	0	0
EXOSC9	Ribonuclease activity (GO:0004540)	Regulation of nucleobase, nucleoside, nucleotide and nucleic acid metabolism (GO:0019219)	Nucleoplasm (GO:0005654); Nucleolus (GO:0005730); Nucleus (GO:0005634); Cytoplasm (GO:0005737)	Nucleus	1	1	0	0	0	0
FBL	Ribonucleoprotein (GO:0003733)	Regulation of nucleobase, nucleoside, nucleotide and nucleic acid metabolism (GO:0019219)	Nucleolus (GO:0005730); Nucleus (GO:0005634); Nucleus (GO:0005634)	Nucleus	1	0	0	0	0	0
FEN1	Deoxyribonuclease activity (GO:0004536)	Regulation of nucleobase, nucleoside, nucleotide and nucleic acid metabolism (GO:0019219)	Nucleus (GO:0005634); Nucleolus (GO:0005730)	Nucleus	1	0	0	0	0	0
FUS	Nucleocytoplasmic transporter activity (GO:0005487)	RNA localization (GO:0006403)	Nucleus (GO:0005634); Cytoplasm (GO:0005737); Nucleolus (GO:0005730); Mitochondrion (GO:0005739)	Nucleus	1	1	0	0	0	0
GMNN	Protein binding (GO:0005515)	Regulation of nucleobase, nucleoside, nucleotide and nucleic acid metabolism (GO:0019219)	Nucleus (GO:0005634)	Nucleus	1	0	0	0	0	0
GTF2H2	Transcription factor activity (GO:0003700)	Regulation of nucleobase, nucleoside, nucleotide and nucleic acid metabolism (GO:0019219)	Nucleus (GO:0005634); Nucleolus (GO:0005730)	transcription factor activity	1	1	0	0	0	0
HDAC2	Transcription regulator activity (GO:0030528); DNA binding (GO:0003677)	Regulation of nucleobase, nucleoside, nucleotide and nucleic acid metabolism (GO:0019219)	Nucleus (GO:0005634); Nucleolus (GO:0005730); Cytoplasm (GO:0005737)	transcription factor activity	1	1	0	1	0	0
HSPA8	Heat shock protein activity (GO:0003773)	Protein metabolism (GO:0019538)	Cytoplasm (GO:0005737); Nucleus (GO:0005634); Nucleolus (GO:0005730); Mitochondrion (GO:0005739); Cytosol (GO:0005829)	Cytoplasm	1	0	0	0	1	0
ITGB3BP	Transcription regulator activity (GO:0030528)	Regulation of nucleobase, nucleoside, nucleotide and nucleic acid metabolism (GO:0019219)	Nucleus (GO:0005634); Cytoplasm (GO:0005737)	transcription factor activity	1	0	0	0	0	0
LSM3	RNA binding (GO:0003723)	Regulation of nucleobase, nucleoside, nucleotide and nucleic acid metabolism (GO:0019219)	Cytoplasm (GO:0005737); Nucleus (GO:0005634)	Cytoplasm	1	1	0	0	0	0
LSM4	RNA binding (GO:0003723)	Regulation of nucleobase, nucleoside, nucleotide and nucleic acid metabolism (GO:0019219)	Cytoplasm (GO:0005737); Nucleus (GO:0005634)	Cytoplasm	1	1	0	0	0	0
LSM5	RNA binding (GO:0003723)	Regulation of nucleobase, nucleoside, nucleotide and nucleic acid metabolism (GO:0019219)	Nucleus (GO:0005634); Cytoplasm (GO:0005737)	Nucleus	1	1	0	0	0	0
MCM10	DNA binding (GO:0003677)	Regulation of nucleobase, nucleoside, nucleotide and nucleic acid metabolism (GO:0019219)	Nucleus (GO:0005634); Nucleolus (GO:0005730); Cytoplasm (GO:0005737)	Nucleus	1	0	0	0	0	0
MCM3	DNA binding (GO:0003677)	Regulation of nucleobase, nucleoside, nucleotide and nucleic acid metabolism (GO:0019219)	Nucleus (GO:0005634); Nucleolus (GO:0005730); Chromosome (GO:0005694); Mitochondrion (GO:0005739)	Nucleus	1	0	0	0	0	0
MCM4	DNA binding (GO:0003677)	Regulation of nucleobase, nucleoside, nucleotide and nucleic acid metabolism (GO:0019219)	Nucleus (GO:0005634); Nucleolus (GO:0005730); Chromosome (GO:0005694)	Nucleus	1	0	0	0	0	0
MCM5	DNA binding (GO:0003677)	Regulation of nucleobase, nucleoside, nucleotide and nucleic acid metabolism (GO:0019219)	Nucleus (GO:0005634); Nucleolus (GO:0005730); Chromosome (GO:0005694); Mitochondrion (GO:0005739)	Nucleus	1	0	0	0	0	0
MCM6	Protein binding (GO:0005515)	Regulation of nucleobase, nucleoside, nucleotide and nucleic acid metabolism (GO:0019219)	Nucleus (GO:0005634); Nucleolus (GO:0005730); Chromosome (GO:0005694)	Nucleus	1	0	0	0	0	0
MPP6	Molecular function unknown (GO:0005554)	Cell communication (GO:0007154); Signal transduction (GO:0007165)	Plasma membrane (GO:0005886)	Plasma membrane	1	1	0	0	0	0
MRE11A	Exonuclease activity (GO:0004527)	DNA repair (GO:0006281)	Nucleus (GO:0005634)	Nucleus	1	1	0	0	0	0
MSH2	DNA repair protein (GO:0003685)	Regulation of nucleobase, nucleoside, nucleotide and nucleic acid metabolism (GO:0019219)	Nucleus (GO:0005634)	Nucleus	1	1	0	0	0	0
MSH6	DNA binding (GO:0003677)	DNA repair (GO:0006281)	Nucleus (GO:0005634); Cytoplasm (GO:0005737)	Nucleus	1	0	0	0	0	0
MUTYH	Molecular function unknown (GO:0005554)	DNA repair (GO:0006281)	Mitochondrion (GO:0005739); Nucleus (GO:0005634)	Cytoplasm	1	0	0	0	0	0
NOLC1	Transcription factor activity (GO:0003700)	Regulation of nucleobase, nucleoside, nucleotide and nucleic acid metabolism (GO:0019219)	Nucleolus (GO:0005730); Cytoplasm (GO:0005737)	transcription factor activity	1	1	0	0	0	0
NP	Phosphorylase activity (GO:0004645)	Metabolism (GO:0008152); Energy pathways (GO:0006091)	Cytoplasm (GO:0005737)	Cytoplasm	1	1	0	0	0	0
NPM1	Chaperone activity (GO:0003754)	Protein metabolism (GO:0019538)	Centrosome (GO:0005813); Cytoplasm (GO:0005737); Nucleolus (GO:0005730); Nucleus (GO:0005634)	Cytoplasm	1	0	0	0	0	0
ORC1L	DNA binding (GO:0003677)	Regulation of nucleobase, nucleoside, nucleotide and nucleic acid metabolism (GO:0019219)	Nucleus (GO:0005634); Cytoplasm (GO:0005737)	Nucleus	1	1	0	0	0	0
ORC6L	DNA binding (GO:0003677)	Regulation of nucleobase, nucleoside, nucleotide and nucleic acid metabolism (GO:0019219)	Cytoplasm (GO:0005737); Nucleus (GO:0005634)	Cytoplasm	1	1	0	0	0	0
PA2G4	Transcription regulator activity (GO:0030528); DNA binding (GO:0003677)	Regulation of nucleobase, nucleoside, nucleotide and nucleic acid metabolism (GO:0019219)	Nucleus (GO:0005634); Nucleolus (GO:0005730); Cytosol (GO:0005829); Cytoplasm (GO:0005737)	transcription factor activity	1	0	0	0	0	0
PAK1	Protein serine/threonine kinase activity (GO:0004674)	Cell communication (GO:0007154); Signal transduction (GO:0007165)	Plasma membrane (GO:0005886); Cytoplasm (GO:0005737); Cell projection (GO:0042995)	Plasma membrane	1	1	1	0	0	0
PBX1	Transcription regulator activity (GO:0030528)	Regulation of nucleobase, nucleoside, nucleotide and nucleic acid metabolism (GO:0019219)	Nucleus (GO:0005634)	transcription factor activity	1	1	0	0	0	0
PCNA	DNA binding (GO:0003677)	DNA repair (GO:0006281)	Nucleus (GO:0005634); Cytoplasm (GO:0005737); Nucleolus (GO:0005730)	Nucleus	1	1	0	0	0	0
PCYT1B	Nucleotidyltransferase activity (GO:0016779)	Metabolism (GO:0008152); Energy pathways (GO:0006091)	Cytoplasm (GO:0005737)	Cytoplasm	1	1	0	0	0	0
PNN	Cell adhesion molecule activity (GO:0005194)	Cell communication (GO:0007154); Signal transduction (GO:0007165)	Plasma membrane (GO:0005886); Nucleus (GO:0005634); Nucleolus (GO:0005730)	Plasma membrane	1	0	0	0	0	0
POU5F1	Transcription factor activity (GO:0003700)	Regulation of nucleobase, nucleoside, nucleotide and nucleic acid metabolism (GO:0019219)	Nucleus (GO:0005634); Cytoplasm (GO:0005737)	transcription factor activity	1	1	0	0	0	0
PSMA3	Ubiquitin-specific protease activity (GO:0004843)	Protein metabolism (GO:0019538)	Cytoplasm (GO:0005737); Nucleus (GO:0005634)	Cytoplasm	1	1	0	0	0	0
RAD51	DNA binding (GO:0003677); ATPase activity (GO:0016887)	Regulation of nucleobase, nucleoside, nucleotide and nucleic acid metabolism (GO:0019219)	Nucleus (GO:0005634)	Nucleus	1	0	0	0	0	0
RAD54L	DNA binding (GO:0003677)	Regulation of nucleobase, nucleoside, nucleotide and nucleic acid metabolism (GO:0019219)	Nucleus (GO:0005634)	Nucleus	1	0	0	0	0	0
RASL11B	Molecular function unknown (GO:0005554)	Cell communication (GO:0007154); Signal transduction (GO:0007165)	-	Other	1	1	0	0	0	0
RBM14	RNA binding (GO:0003723)	Regulation of nucleobase, nucleoside, nucleotide and nucleic acid metabolism (GO:0019219)	Nucleus (GO:0005634); Nucleolus (GO:0005730); Cytoplasm (GO:0005737)	Nucleus	1	1	0	0	0	0
RBPMS	RNA binding (GO:0003723)	Regulation of nucleobase, nucleoside, nucleotide and nucleic acid metabolism (GO:0019219)	-	Other	1	1	0	0	0	0
RFC2	DNA binding (GO:0003677)	DNA replication (GO:0006260)	Nucleolus (GO:0005730); Nucleus (GO:0005634)	Nucleus	1	0	0	0	0	0
RFC3	DNA binding (GO:0003677)	DNA replication (GO:0006260)	Nucleolus (GO:0005730); Nucleus (GO:0005634)	Nucleus	1	0	0	0	0	0
RFC4	DNA binding (GO:0003677)	Regulation of nucleobase, nucleoside, nucleotide and nucleic acid metabolism (GO:0019219)	Nucleus (GO:0005634); Nucleolus (GO:0005730)	Nucleus	1	0	0	0	0	0
SET	MHC class I receptor activity (GO:0030106); MHC class II receptor activity (GO:0045012)	Regulation of nucleobase, nucleoside, nucleotide and nucleic acid metabolism (GO:0019219)	Cytoplasm (GO:0005737); Endoplasmic reticulum (GO:0005783); Nucleus (GO:0005634); Plasma membrane (GO:0005886); Cytosol (GO:0005829)	Cytoplasm	1	1	0	0	0	0
SFRS2	Ribonucleoprotein (GO:0003733)	Regulation of nucleobase, nucleoside, nucleotide and nucleic acid metabolism (GO:0019219)	Nucleus (GO:0005634); Nucleolus (GO:0005730)	Nucleus	1	0	0	0	0	0
SFRS3	RNA binding (GO:0003723)	Regulation of nucleobase, nucleoside, nucleotide and nucleic acid metabolism (GO:0019219)	Nucleus (GO:0005634); Cytoplasm (GO:0005737); Nucleolus (GO:0005730); Mitochondrion (GO:0005739)	Nucleus	1	0	0	0	0	0
SNRPA	RNA binding (GO:0003723)	Regulation of nucleobase, nucleoside, nucleotide and nucleic acid metabolism (GO:0019219)	Nucleus (GO:0005634); Nucleolus (GO:0005730)	Nucleus	1	1	0	0	0	0
SNRPB	RNA binding (GO:0003723)	Regulation of nucleobase, nucleoside, nucleotide and nucleic acid metabolism (GO:0019219)	Cytoplasm (GO:0005737); Nucleus (GO:0005634); Ribosome (GO:0005840)	Cytoplasm	1	0	0	0	0	0
SNRPD1	RNA binding (GO:0003723)	Regulation of nucleobase, nucleoside, nucleotide and nucleic acid metabolism (GO:0019219)	Cytoplasm (GO:0005737); Nucleus (GO:0005634)	Cytoplasm	1	0	0	0	0	0
SNRPE	Ribonucleoprotein (GO:0003733)	Regulation of nucleobase, nucleoside, nucleotide and nucleic acid metabolism (GO:0019219)	Nucleus (GO:0005634); Cytoplasm (GO:0005737)	Nucleus	1	1	0	0	0	0
SNRPN	Ribonucleoprotein (GO:0003733)	Regulation of nucleobase, nucleoside, nucleotide and nucleic acid metabolism (GO:0019219)	Nucleus (GO:0005634)	Nucleus	1	1	0	0	0	0
SPAG5	Cytoskeletal protein binding (GO:0008092)	Cell growth and/or maintenance (GO:0008151)	Cytoplasm (GO:0005737); Cytoskeleton (GO:0005856); Microtubule (GO:0005874)	Cytoplasm	1	0	0	0	0	0
STXBP2	Molecular function unknown (GO:0005554)	Cell communication (GO:0007154); Signal transduction (GO:0007165)	Plasma membrane (GO:0005886); Cytoplasm (GO:0005737); Secretory granule (GO:0030141)	Plasma membrane	1	1	0	0	0	0
TARBP2	RNA binding (GO:0003723)	Regulation of nucleobase, nucleoside, nucleotide and nucleic acid metabolism (GO:0019219)	Cytoplasm (GO:0005737); Nucleus (GO:0005634)	Cytoplasm	1	1	0	0	0	0
TCOF1	Transcription regulator activity (GO:0030528)	Transcription (GO:0006350); Cell migration (GO:0016477); Ribosome biogenesis and assembly (GO:0042254)	Nucleoplasm (GO:0005654); Nucleolus (GO:0005730); Cytoplasm (GO:0005737); Nucleus (GO:0005634)	transcription factor activity	1	0	0	0	0	0
TK1	Catalytic activity (GO:0003824)	Metabolism (GO:0008152); Energy pathways (GO:0006091)	Cytoplasm (GO:0005737)	Cytoplasm	1	0	0	0	0	0
TOE1	DNA binding (GO:0003677)	Regulation of nucleobase, nucleoside, nucleotide and nucleic acid metabolism (GO:0019219)	Nucleus (GO:0005634); Nucleolus (GO:0005730)	Nucleus	1	0	0	0	0	0
TPX2	ATP binding (GO:0005524)	Spindle assembly (GO:0007051)	Nucleus (GO:0005634); Microtubule (GO:0005874)	Nucleus	1	1	0	0	0	0
UNG	DNA binding (GO:0003677); DNA repair protein (GO:0003685)	DNA repair (GO:0006281)	Nucleus (GO:0005634); Mitochondrion (GO:0005739); Nucleolus (GO:0005730)	Nucleus	1	0	0	0	0	0
VASP	Cytoskeletal protein binding (GO:0008092)	Cytoskeleton organization and biogenesis (GO:0007010)	Cytoplasm (GO:0005737); Focal adhesion (GO:0005925)	Cytoplasm	1	1	0	0	0	0
WEE1	Protein threonine/tyrosine kinase activity (GO:0004712)	Cell communication (GO:0007154); Signal transduction (GO:0007165)	Nucleus (GO:0005634); Cytoplasm (GO:0005737)	Nucleus	1	1	0	0	0	0
XRCC5	DNA repair protein (GO:0003685)	Regulation of nucleobase, nucleoside, nucleotide and nucleic acid metabolism (GO:0019219)	Nucleus (GO:0005634); Cytoplasm (GO:0005737); Nucleolus (GO:0005730); Mitochondrion (GO:0005739)	Nucleus	1	0	0	0	0	0
ACTA1	Structural molecule activity (GO:0005198)	Cell growth and/or maintenance (GO:0008151)	Cytoplasm (GO:0005737); Kinetochore (GO:0000776); Extracellular (GO:0005576)	Cytoplasm	1	0	0	0	0	0
ANAPC1	Protein binding (GO:0005515)	Cell communication (GO:0007154); Signal transduction (GO:0007165)	Chromosome (GO:0005694)	Nucleus	1	0	0	0	1	0
ANXA3	Calcium ion binding (GO:0005509)	Cell communication (GO:0007154); Signal transduction (GO:0007165)	Cytoplasm (GO:0005737)	Cytoplasm	1	0	0	0	0	0
ARL4A	GTPase activity (GO:0003924)	Signal transduction (GO:0007165)	Nucleolus (GO:0005730); Nucleus (GO:0005634)	Nucleus	1	0	0	0	0	0
AURKA	Protein serine/threonine kinase activity (GO:0004674)	Cell communication (GO:0007154); Signal transduction (GO:0007165)	Centrosome (GO:0005813); Mitochondrion (GO:0005739)	Cytoplasm	1	0	0	0	0	0
AURKB	Protein serine/threonine kinase activity (GO:0004674)	Cell communication (GO:0007154); Signal transduction (GO:0007165)	Centrosome (GO:0005813); Nucleolus (GO:0005730); Chromosome (GO:0005694); Mitochondrion (GO:0005739)	Cytoplasm	1	0	0	0	0	0
BAK1	Receptor signaling complex scaffold activity (GO:0030159)	Apoptosis (GO:0006915)	Mitochondrion (GO:0005739); Endoplasmic reticulum (GO:0005783); Membrane fraction (GO:0005624)	Cytoplasm	1	0	0	0	0	0
BCCIP	Peptide binding (GO:0042277)	Cell growth and/or maintenance (GO:0008151); Signal transduction (GO:0007165); DNA repair (GO:0006281)	Nucleus (GO:0005634)	Nucleus	1	0	0	0	0	0
BXDC2	Molecular function unknown (GO:0005554)	Biological_process unknown (GO:0000004)	Nucleolus (GO:0005730); Extracellular (GO:0005576); Ribosome (GO:0005840); Nucleus (GO:0005634)	Nucleus	1	0	0	0	0	0
BYSL	Cell adhesion molecule activity (GO:0005194)	Cell growth and/or maintenance (GO:0008151)	Cytoplasm (GO:0005737); Nucleolus (GO:0005730); Cytoskeleton (GO:0005856); Nucleus (GO:0005634)	Cytoplasm	1	0	0	0	0	0
C8orf32	Molecular function unknown (GO:0005554)	Biological_process unknown (GO:0000004)	-	Other	1	0	0	0	0	0
CCDC5	Molecular function unknown (GO:0005554)	Cell growth and/or maintenance (GO:0008151)	Cytoskeleton (GO:0005856); Centrosome (GO:0005813); Plasma membrane (GO:0005886)	Cytoplasm	1	0	0	0	0	0
CCNA2	Kinase binding (GO:0019900)	Cell communication (GO:0007154); Signal transduction (GO:0007165)	Nucleus (GO:0005634); Cytoplasm (GO:0005737); Endoplasmic reticulum (GO:0005783); Centrosome (GO:0005813); Endosome (GO:0005768)	Nucleus	1	0	0	0	0	0
CCNB1	Kinase binding (GO:0019900)	Cell communication (GO:0007154); Signal transduction (GO:0007165)	Cytoplasm (GO:0005737); Nucleus (GO:0005634); Plasma membrane (GO:0005886); Centrosome (GO:0005813); Nucleolus (GO:0005730)	Cytoplasm	1	0	0	0	0	0
CCNB2	Protein binding (GO:0005515)	Cell communication (GO:0007154); Signal transduction (GO:0007165)	Golgi apparatus (GO:0005794); Cytoplasm (GO:0005737); Extracellular (GO:0005576)	Cytoplasm	1	0	0	0	1	0
CCNE1	Kinase binding (GO:0019900)	Cell communication (GO:0007154); Signal transduction (GO:0007165)	Nucleus (GO:0005634); Nucleolus (GO:0005730)	Nucleus	1	0	0	0	1	0
CDA	Deaminase activity (GO:0019239)	Metabolism (GO:0008152); Energy pathways (GO:0006091)	Nucleus (GO:0005634); Cytoplasm (GO:0005737)	Nucleus	1	0	0	0	0	0
CDK7	Protein serine/threonine kinase activity (GO:0004674)	Regulation of nucleobase, nucleoside, nucleotide and nucleic acid metabolism (GO:0019219)	Cytoplasm (GO:0005737); Nucleus (GO:0005634); Nucleolus (GO:0005730)	Cytoplasm	1	0	0	0	0	0
CDT1	DNA binding (GO:0003677)	Regulation of nucleobase, nucleoside, nucleotide and nucleic acid metabolism (GO:0019219)	Cytoplasm (GO:0005737); Nucleus (GO:0005634)	Cytoplasm	1	0	0	0	0	0
CENPE	DNA binding (GO:0003677)	Regulation of nucleobase, nucleoside, nucleotide and nucleic acid metabolism (GO:0019219)	Centrosome (GO:0005813); Chromosome (GO:0005694); Kinetochore (GO:0000776)	Cytoplasm	1	0	0	0	0	0
CHAF1A	Chaperone activity (GO:0003754)	Regulation of nucleobase, nucleoside, nucleotide and nucleic acid metabolism (GO:0019219)	Nucleus (GO:0005634)	Nucleus	1	0	0	0	0	0
CKS1B	Protein binding (GO:0005515)	Cell communication (GO:0007154); Signal transduction (GO:0007165)	Mitochondrion (GO:0005739)	Cytoplasm	1	0	0	0	0	0
COPS3	Transcription regulator activity (GO:0030528)	Cell communication (GO:0007154); Signal transduction (GO:0007165)	Cytoplasm (GO:0005737)	transcription factor activity	1	0	0	0	0	0
CTBP2	Receptor signaling complex scaffold activity (GO:0030159)	Cell communication (GO:0007154); Signal transduction (GO:0007165)	Cytoplasm (GO:0005737); Nucleus (GO:0005634)	Cytoplasm	1	0	0	0	0	1
DAXX	Receptor signaling complex scaffold activity (GO:0030159)	Cell communication (GO:0007154); Signal transduction (GO:0007165)	Nucleus (GO:0005634); Cytoplasm (GO:0005737)	Nucleus	1	0	0	0	1	0
DHCR24	Catalytic activity (GO:0003824)	Metabolism (GO:0008152); Energy pathways (GO:0006091)	Plasma membrane (GO:0005886); Endoplasmic reticulum (GO:0005783)	Plasma membrane	1	0	0	0	0	0
DHFR	Oxidoreductase activity (GO:0016491)	Regulation of nucleobase, nucleoside, nucleotide and nucleic acid metabolism (GO:0019219)	Cytoplasm (GO:0005737); Nucleus (GO:0005634)	Cytoplasm	1	0	0	0	0	0
DIAPH1	Cytoskeletal protein binding (GO:0008092)	Cell growth and/or maintenance (GO:0008151)	Cytoplasm (GO:0005737); Mitochondrion (GO:0005739)	Cytoplasm	1	0	0	0	0	0
DNMT3B	DNA-methyltransferase activity (GO:0009008)	Regulation of nucleobase, nucleoside, nucleotide and nucleic acid metabolism (GO:0019219)	Nucleus (GO:0005634)	Nucleus	1	0	0	0	0	0
ELAC2	Molecular function unknown (GO:0005554)	Biological_process unknown (GO:0000004)	Nucleus (GO:0005634); Cytoplasm (GO:0005737)	Nucleus	1	0	0	0	0	0
ERBB3	Transmembrane receptor protein tyrosine kinase activity (GO:0004714)	Cell communication (GO:0007154); Signal transduction (GO:0007165)	Plasma membrane (GO:0005886); Extracellular (GO:0005576)	Plasma membrane	1	0	0	0	0	0
EWSR1	RNA binding (GO:0003723)	Regulation of nucleobase, nucleoside, nucleotide and nucleic acid metabolism (GO:0019219)	Nucleus (GO:0005634); Cytoplasm (GO:0005737); Plasma membrane (GO:0005886); Nucleolus (GO:0005730)	Nucleus	1	0	0	0	0	0
EXOSC3	Ribonuclease activity (GO:0004540)	Regulation of nucleobase, nucleoside, nucleotide and nucleic acid metabolism (GO:0019219)	Nucleolus (GO:0005730); Nucleus (GO:0005634); Cytoplasm (GO:0005737)	Nucleus	1	0	0	0	0	0
EXOSC8	Ribonuclease activity (GO:0004540)	Regulation of nucleobase, nucleoside, nucleotide and nucleic acid metabolism (GO:0019219)	Nucleolus (GO:0005730)	Nucleus	1	0	0	0	0	0
FBP1	Hydrolase activity (GO:0016787)	Metabolism (GO:0008152); Energy pathways (GO:0006091)	Cytoplasm (GO:0005737)	Cytoplasm	1	0	0	0	0	0
FUBP1	Transcription regulator activity (GO:0030528)	Regulation of nucleobase, nucleoside, nucleotide and nucleic acid metabolism (GO:0019219)	Nucleus (GO:0005634); Cytoplasm (GO:0005737)	transcription factor activity	1	0	0	0	0	0
GEMIN6	Ribonucleoprotein (GO:0003733)	Regulation of nucleobase, nucleoside, nucleotide and nucleic acid metabolism (GO:0019219)	Cytoplasm (GO:0005737); Nucleus (GO:0005634)	Cytoplasm	1	0	0	0	0	0
GNL3	GTP binding (GO:0005525)	Regulation of cell proliferation (GO:0042127)	Nucleolus (GO:0005730); Nucleus (GO:0005634)	Nucleus	1	0	0	0	0	0
GOT2	Transaminase activity (GO:0008483)	Metabolism (GO:0008152); Energy pathways (GO:0006091)	Mitochondrion (GO:0005739); Nucleolus (GO:0005730)	Cytoplasm	1	0	0	0	0	0
GPRIN2	Molecular function unknown (GO:0005554)	Biological_process unknown (GO:0000004)	-	Other	1	0	0	0	0	0
GRB7	Binding (GO:0005488)	Cell migration (GO:0016477)	Plasma membrane (GO:0005886); Cytoplasm (GO:0005737)	Plasma membrane	1	0	1	0	0	0
HDAC1	Transcription regulator activity (GO:0030528)	Regulation of nucleobase, nucleoside, nucleotide and nucleic acid metabolism (GO:0019219)	Nucleus (GO:0005634); Nucleolus (GO:0005730); Mitochondrion (GO:0005739)	Nucleus	1	0	1	1	1	0
HMGA1	DNA binding (GO:0003677)	Regulation of nucleobase, nucleoside, nucleotide and nucleic acid metabolism (GO:0019219)	Nucleus (GO:0005634); Cytoplasm (GO:0005737)	Nucleus	1	0	0	0	0	0
HMMR	Receptor activity (GO:0004872)	Cell communication (GO:0007154); Signal transduction (GO:0007165)	Cytoplasm (GO:0005737); Plasma membrane (GO:0005886); Nucleus (GO:0005634); Mitochondrion (GO:0005739); Centrosome (GO:0005813)	Cytoplasm	1	0	0	0	0	0
HPRT1	Catalytic activity (GO:0003824)	Metabolism (GO:0008152); Energy pathways (GO:0006091)	Cytoplasm (GO:0005737)	Cytoplasm	1	0	0	0	0	0
HSP90AB1	Chaperone activity (GO:0003754)	Cell communication (GO:0007154); Signal transduction (GO:0007165)	Cytoplasm (GO:0005737); Nucleus (GO:0005634); Nucleolus (GO:0005730); Cytosol (GO:0005829); Microtubule (GO:0005874); Mitochondrion (GO:0005739)	Cytoplasm	1	0	0	0	0	0
HSPA14	Chaperone activity (GO:0003754)	Biological_process unknown (GO:0000004)	-	Other	1	0	0	0	0	0
HSPA2	Heat shock protein activity (GO:0003773)	Protein metabolism (GO:0019538)	Cytoplasm (GO:0005737); Nucleolus (GO:0005730); Nucleus (GO:0005634)	Cytoplasm	1	0	0	0	0	0
HSPD1	Heat shock protein activity (GO:0003773)	Protein folding (GO:0006457); Apoptosis (GO:0006915); Regulation of immune response (GO:0050776); Signal transduction (GO:0007165)	Mitochondrion (GO:0005739); Cytoplasm (GO:0005737); Plasma membrane (GO:0005886); Mitochondrial matrix (GO:0005759); Endoplasmic reticulum (GO:0005783); Peroxisomal matrix (GO:0005782); Secretory granule (GO:0030141); Extracellular (GO:0005576); Golgi apparatus (GO:0005794); Nucleolus (GO:0005730); Cytosol (GO:0005829)	Cytoplasm	1	0	0	0	0	0
HSPE1	Heat shock protein activity (GO:0003773)	Protein metabolism (GO:0019538)	Mitochondrion (GO:0005739); Nucleolus (GO:0005730)	Cytoplasm	1	0	0	0	0	0
HSPH1	Heat shock protein activity (GO:0003773); Chaperone activity (GO:0003754)	Protein metabolism (GO:0019538)	Cytoplasm (GO:0005737); Cytosol (GO:0005829); Nucleus (GO:0005634)	Cytoplasm	1	0	0	0	0	0
KIT	Transmembrane receptor protein tyrosine kinase activity (GO:0004714)	Cell communication (GO:0007154); Signal transduction (GO:0007165)	Plasma membrane (GO:0005886)	Plasma membrane	1	0	0	0	0	0
KPNA2	Transporter activity (GO:0005215)	Cell communication (GO:0007154); Signal transduction (GO:0007165)	Cytoplasm (GO:0005737); Nucleus (GO:0005634); Plasma membrane (GO:0005886); Nucleolus (GO:0005730); Centrosome (GO:0005813)	Cytoplasm	1	0	0	0	0	0
KPNB1	Transporter activity (GO:0005215)	Transport (GO:0006810)	Cytoplasm (GO:0005737); Nucleus (GO:0005634); Extracellular (GO:0005576); Mitochondrion (GO:0005739); Centrosome (GO:0005813)	Cytoplasm	1	0	0	0	1	0
LCK	Protein-tyrosine kinase activity (GO:0004713)	Cell communication (GO:0007154); Signal transduction (GO:0007165)	Plasma membrane (GO:0005886); Cytoplasm (GO:0005737)	Plasma membrane	1	0	0	1	0	0
LSM6	RNA binding (GO:0003723)	Regulation of nucleobase, nucleoside, nucleotide and nucleic acid metabolism (GO:0019219)	Cytoplasm (GO:0005737); Nucleus (GO:0005634)	Cytoplasm	1	0	0	0	0	0
LSM7	RNA binding (GO:0003723)	Regulation of nucleobase, nucleoside, nucleotide and nucleic acid metabolism (GO:0019219)	Cytoplasm (GO:0005737); Nucleus (GO:0005634)	Cytoplasm	1	0	0	0	0	0
MATK	Protein-tyrosine kinase activity (GO:0004713)	Signal transduction (GO:0007165)	Nucleus (GO:0005634); Cytoplasm (GO:0005737)	Nucleus	1	0	0	0	0	0
MBD2	DNA binding (GO:0003677)	Regulation of nucleobase, nucleoside, nucleotide and nucleic acid metabolism (GO:0019219)	Nucleus (GO:0005634)	Nucleus	1	0	0	0	0	0
MCM2	DNA binding (GO:0003677)	Regulation of nucleobase, nucleoside, nucleotide and nucleic acid metabolism (GO:0019219)	Nucleus (GO:0005634); Nucleolus (GO:0005730); Chromosome (GO:0005694)	Nucleus	1	0	0	0	0	0
MLLT7	Transcription factor activity (GO:0003700)	Regulation of nucleobase, nucleoside, nucleotide and nucleic acid metabolism (GO:0019219)	Nucleus (GO:0005634); Cytoplasm (GO:0005737)	Nucleus	1	0	0	0	1	0
MNAT1	Kinase binding (GO:0019900)	Cell communication (GO:0007154); Signal transduction (GO:0007165)	Cytoplasm (GO:0005737); Nucleus (GO:0005634)	Cytoplasm	1	0	0	0	0	0
MRPS12	Structural constituent of ribosome (GO:0003735)	Ribosome biogenesis and assembly (GO:0042254)	Mitochondrion (GO:0005739)	Cytoplasm	1	0	0	0	0	0
MYB	Transcription factor activity (GO:0003700)	Regulation of nucleobase, nucleoside, nucleotide and nucleic acid metabolism (GO:0019219)	Nucleus (GO:0005634); Nucleolus (GO:0005730)	Nucleus	1	0	0	0	0	1
MYBBP1A	Transcription regulator activity (GO:0030528)	Regulation of nucleobase, nucleoside, nucleotide and nucleic acid metabolism (GO:0019219)	Nucleolus (GO:0005730); Nucleus (GO:0005634); Nucleus (GO:0005634)	transcription factor activity	1	0	0	0	0	0
MYBL2	Transcription factor activity (GO:0003700)	Regulation of nucleobase, nucleoside, nucleotide and nucleic acid metabolism (GO:0019219)	Nucleus (GO:0005634)	transcription factor activity	1	0	0	0	0	0
MYST2	Acyltransferase activity (GO:0008415)	Regulation of nucleobase, nucleoside, nucleotide and nucleic acid metabolism (GO:0019219); Transcription (GO:0006350)	Nucleus (GO:0005634); Cytoplasm (GO:0005737)	Nucleus	1	0	0	0	0	0
NCL	RNA binding (GO:0003723)	Regulation of nucleobase, nucleoside, nucleotide and nucleic acid metabolism (GO:0019219)	Nucleolus (GO:0005730); Nucleus (GO:0005634); Cytoplasm (GO:0005737); Plasma membrane (GO:0005886)	Nucleus	1	0	0	0	0	0
NFKBIB	Transcription regulator activity (GO:0030528)	Regulation of nucleobase, nucleoside, nucleotide and nucleic acid metabolism (GO:0019219)	Nucleus (GO:0005634); Cytoplasm (GO:0005737)	transcription factor activity	1	0	0	0	0	0
NLE1	Molecular function unknown (GO:0005554)	Biological_process unknown (GO:0000004)	Nucleolus (GO:0005730)	Nucleus	1	0	0	0	0	0
NME1	Catalytic activity (GO:0003824)	Metabolism (GO:0008152); Energy pathways (GO:0006091)	Cytoplasm (GO:0005737); Nucleus (GO:0005634); Extracellular (GO:0005576); Mitochondrion (GO:0005739)	Cytoplasm	1	0	0	0	0	0
NOL5A	Molecular function unknown (GO:0005554)	Regulation of nucleobase, nucleoside, nucleotide and nucleic acid metabolism (GO:0019219)	Nucleolus (GO:0005730); Ribosome (GO:0005840)	Nucleus	1	0	0	0	0	0
NPPB	Peptide hormone (GO:0005180)	Cell communication (GO:0007154); Signal transduction (GO:0007165)	Extracellular (GO:0005576)	Extracellular	1	0	0	0	0	0
NUP153	Transporter activity (GO:0005215)	Transport (GO:0006810)	Nucleus (GO:0005634); Nuclear membrane (GO:0005635)	Nucleus	1	0	0	0	1	0
NUP50	Transporter activity (GO:0005215)	Transport (GO:0006810)	Nucleoplasm (GO:0005654); Cytoplasm (GO:0005737); Nucleus (GO:0005634)	Nucleus	1	0	0	0	0	0
ORC2L	DNA binding (GO:0003677)	Regulation of nucleobase, nucleoside, nucleotide and nucleic acid metabolism (GO:0019219)	Nucleus (GO:0005634)	Nucleus	1	0	0	0	0	0
PARP1	Catalytic activity (GO:0003824)	Protein metabolism (GO:0019538)	Nucleus (GO:0005634); Nucleolus (GO:0005730); Cytoplasm (GO:0005737)	Nucleus	1	0	0	0	0	0
PELP1	Transcription regulator activity (GO:0030528)	Regulation of nucleobase, nucleoside, nucleotide and nucleic acid metabolism (GO:0019219)	Nucleus (GO:0005634); Nucleolus (GO:0005730)	transcription factor activity	1	0	0	0	0	0
PFN1	Cytoskeletal protein binding (GO:0008092)	Cell growth and/or maintenance (GO:0008151)	Cytoplasm (GO:0005737); Extracellular (GO:0005576)	Cytoplasm	1	0	0	0	0	0
PHB	Receptor signaling complex scaffold activity (GO:0030159)	Cell communication (GO:0007154); Signal transduction (GO:0007165)	Mitochondrion (GO:0005739); Plasma membrane (GO:0005886); Nucleus (GO:0005634); Nucleolus (GO:0005730); Extracellular (GO:0005576); Cytoplasm (GO:0005737)	Cytoplasm	1	0	0	0	0	0
PHC1	Molecular function unknown (GO:0005554)	Biological_process unknown (GO:0000004)	Nucleus (GO:0005634)	Nucleus	1	0	0	0	0	0
PHF10	Transcription regulator activity (GO:0030528)	Regulation of nucleobase, nucleoside, nucleotide and nucleic acid metabolism (GO:0019219)	-	transcription factor activity	1	0	0	0	0	0
PIAS2	Transcription regulator activity (GO:0030528)	Regulation of nucleobase, nucleoside, nucleotide and nucleic acid metabolism (GO:0019219)	Nucleus (GO:0005634)	Nucleus	1	0	0	0	1	0
PMF1	Transcription regulator activity (GO:0030528)	Regulation of nucleobase, nucleoside, nucleotide and nucleic acid metabolism (GO:0019219)	-	transcription factor activity	1	0	0	0	0	0
POLD1	DNA-directed DNA polymerase activity (GO:0003887)	Regulation of nucleobase, nucleoside, nucleotide and nucleic acid metabolism (GO:0019219)	Nucleus (GO:0005634)	Nucleus	1	0	0	0	0	0
POLD2	DNA-directed DNA polymerase activity (GO:0003887)	Regulation of nucleobase, nucleoside, nucleotide and nucleic acid metabolism (GO:0019219)	Nucleus (GO:0005634)	Nucleus	1	0	0	0	0	0
POLR1C	DNA-directed RNA polymerase activity (GO:0003899)	Regulation of nucleobase, nucleoside, nucleotide and nucleic acid metabolism (GO:0019219)	Nucleolus (GO:0005730)	Nucleus	1	0	0	0	0	0
POLR1D	DNA-directed RNA polymerase activity (GO:0003899)	Regulation of nucleobase, nucleoside, nucleotide and nucleic acid metabolism (GO:0019219)	Nucleolus (GO:0005730); Nucleus (GO:0005634)	Nucleus	1	0	0	0	0	0
POP1	Ribonuclease activity (GO:0004540)	Regulation of nucleobase, nucleoside, nucleotide and nucleic acid metabolism (GO:0019219)	Nucleus (GO:0005634); Nucleolus (GO:0005730); Ribosome (GO:0005840); Cytoplasm (GO:0005737)	Nucleus	1	0	0	0	0	0
POP7	Ribonuclease activity (GO:0004540)	Regulation of nucleobase, nucleoside, nucleotide and nucleic acid metabolism (GO:0019219)	Nucleus (GO:0005634); Nucleolus (GO:0005730)	Nucleus	1	0	0	0	0	0
PPAP2C	Lipid phosphatase activity (GO:0042577)	Signal transduction (GO:0007165); Lipid metabolism (GO:0006629)	Plasma membrane (GO:0005886); Integral to membrane (GO:0016021)	Plasma membrane	1	0	0	0	0	0
PPID	Isomerase activity (GO:0016853)	Metabolism (GO:0008152); Energy pathways (GO:0006091)	Nucleolus (GO:0005730); Nucleus (GO:0005634); Cytoplasm (GO:0005737)	Nucleus	1	0	0	0	0	0
PRMT5	Methyltransferase activity (GO:0008168)	Cell communication (GO:0007154); Signal transduction (GO:0007165)	Cytoplasm (GO:0005737)	Cytoplasm	1	0	0	0	0	0
PSIP1	Transcription regulator activity (GO:0030528)	Regulation of nucleobase, nucleoside, nucleotide and nucleic acid metabolism (GO:0019219)	Nucleus (GO:0005634); Nucleoplasm (GO:0005654); Cytoplasm (GO:0005737)	transcription factor activity	1	0	0	0	0	0
PSMD11	Ubiquitin-specific protease activity (GO:0004843)	Protein metabolism (GO:0019538)	Cytoplasm (GO:0005737); Nucleus (GO:0005634)	Cytoplasm	1	0	0	0	0	0
PSME3	Ubiquitin-specific protease activity (GO:0004843)	Protein metabolism (GO:0019538)	Nucleus (GO:0005634); Cytoplasm (GO:0005737)	Nucleus	1	0	0	0	0	0
PTMA	Molecular function unknown (GO:0005554)	Cell proliferation (GO:0008283)	Nucleus (GO:0005634); Cytoplasm (GO:0005737); Perinuclear region (GO:0048471)	Nucleus	1	0	0	0	0	0
PTPN6	Protein tyrosine phosphatase activity (GO:0004725)	Cell communication (GO:0007154); Signal transduction (GO:0007165)	Cytoplasm (GO:0005737); Mitochondrion (GO:0005739)	Cytoplasm	1	0	1	0	0	0
RCHY1	Ligase activity (GO:0016874)	Protein metabolism (GO:0019538)	Nucleus (GO:0005634); Cytoplasm (GO:0005737); Nucleolus (GO:0005730)	Nucleus	1	0	0	0	0	0
RFC5	DNA binding (GO:0003677)	DNA replication (GO:0006260)	Nucleolus (GO:0005730); Nucleus (GO:0005634); Mitochondrion (GO:0005739)	Nucleus	1	0	0	0	0	0
RMND5B	Molecular function unknown (GO:0005554)	Biological_process unknown (GO:0000004)	-	Other	1	0	0	0	0	0
RND1	Cytoskeletal protein binding (GO:0008092)	Cell growth and/or maintenance (GO:0008151)	Plasma membrane (GO:0005886); Cytoplasmic vesicle (GO:0016023)	Plasma membrane	1	0	0	0	0	0
RPA1	DNA binding (GO:0003677)	Regulation of nucleobase, nucleoside, nucleotide and nucleic acid metabolism (GO:0019219)	Nucleus (GO:0005634)	Nucleus	1	0	0	0	0	0
RPA2	DNA binding (GO:0003677)	Regulation of nucleobase, nucleoside, nucleotide and nucleic acid metabolism (GO:0019219)	Nucleus (GO:0005634)	Nucleus	1	0	0	0	0	0
RPA3	DNA binding (GO:0003677)	Regulation of nucleobase, nucleoside, nucleotide and nucleic acid metabolism (GO:0019219)	Nucleolus (GO:0005730); Cytoplasm (GO:0005737)	Nucleus	1	0	0	0	0	0
RPP40	Ribonuclease activity (GO:0004540)	Regulation of nucleobase, nucleoside, nucleotide and nucleic acid metabolism (GO:0019219)	Nucleus (GO:0005634); Nucleolus (GO:0005730)	Nucleus	1	0	0	0	0	0
RUVBL1	DNA binding (GO:0003677)	Regulation of nucleobase, nucleoside, nucleotide and nucleic acid metabolism (GO:0019219)	Nucleus (GO:0005634); Plasma membrane (GO:0005886); Nucleolus (GO:0005730); Chromosome (GO:0005694)	Nucleus	1	0	0	0	0	1
SEPHS1	ATP binding (GO:0005524)	Metabolism (GO:0008152); Energy pathways (GO:0006091)	-	Other	1	0	0	0	0	0
SFRS1	RNA binding (GO:0003723)	Protein metabolism (GO:0019538)	Nucleus (GO:0005634); Cytoplasm (GO:0005737); Nucleolus (GO:0005730)	Nucleus	1	0	0	0	0	0
SIP1	Ribonucleoprotein (GO:0003733)	Regulation of nucleobase, nucleoside, nucleotide and nucleic acid metabolism (GO:0019219)	Nucleus (GO:0005634); Cytoplasm (GO:0005737)	Nucleus	1	0	0	0	0	0
SIRT1	Deacetylase activity (GO:0019213)	Metabolism (GO:0008152); Energy pathways (GO:0006091)	Nucleus (GO:0005634); Cytoplasm (GO:0005737)	Nucleus	1	0	0	0	0	0
SMARCC1	Transcription factor activity (GO:0003700)	Regulation of nucleobase, nucleoside, nucleotide and nucleic acid metabolism (GO:0019219)	Nucleus (GO:0005634); Kinetochore (GO:0000776); Cytoplasm (GO:0005737)	transcription factor activity	1	0	0	0	0	0
SNRPC	RNA binding (GO:0003723)	Regulation of nucleobase, nucleoside, nucleotide and nucleic acid metabolism (GO:0019219)	Nucleus (GO:0005634); Nucleolus (GO:0005730)	Nucleus	1	0	0	0	0	0
SNRPF	RNA binding (GO:0003723)	Regulation of nucleobase, nucleoside, nucleotide and nucleic acid metabolism (GO:0019219)	Nucleus (GO:0005634); Cytoplasm (GO:0005737)	Nucleus	1	0	0	0	0	0
SOCS1	Receptor signaling complex scaffold activity (GO:0030159)	Cell communication (GO:0007154); Signal transduction (GO:0007165)	Cytoplasm (GO:0005737)	Cytoplasm	1	0	1	0	0	0
STIP1	Receptor signaling complex scaffold activity (GO:0030159)	Cell communication (GO:0007154); Signal transduction (GO:0007165)	Nucleus (GO:0005634); Golgi apparatus (GO:0005794); Cytoplasm (GO:0005737)	Nucleus	1	0	0	0	0	0
STRBP	RNA binding (GO:0003723)	Regulation of nucleobase, nucleoside, nucleotide and nucleic acid metabolism (GO:0019219)	Nucleus (GO:0005634)	Nucleus	1	0	0	0	0	0
STX3	Transporter activity (GO:0005215)	Transport (GO:0006810)	Plasma membrane (GO:0005886)	Plasma membrane	1	0	0	0	0	0
SYNCRIP	RNA binding (GO:0003723)	Regulation of nucleobase, nucleoside, nucleotide and nucleic acid metabolism (GO:0019219)	Cytoplasm (GO:0005737); Nucleus (GO:0005634); Endoplasmic reticulum (GO:0005783); Ribosome (GO:0005840); Nucleolus (GO:0005730)	Cytoplasm	1	0	0	0	0	0
TMPO	Molecular function unknown (GO:0005554)	Nuclear organization and biogenesis (GO:0006997)	Mitochondrion (GO:0005739); Nucleus (GO:0005634); Cytoplasm (GO:0005737)	Nucleus	1	0	0	0	0	0
TMSB4Y	Cytoskeletal protein binding (GO:0008092)	Cell growth and/or maintenance (GO:0008151)	-	Other	1	0	0	0	0	0
TNFRSF8	Receptor activity (GO:0004872)	Cell communication (GO:0007154); Signal transduction (GO:0007165)	Plasma membrane (GO:0005886); Cytoplasm (GO:0005737); Extracellular (GO:0005576)	Plasma membrane	1	0	0	0	0	0
TNNI3	Structural molecule activity (GO:0005198)	Cell growth and/or maintenance (GO:0008151)	-	Other	1	0	0	0	0	0
TP53	Transcription factor activity (GO:0003700)	Regulation of nucleobase, nucleoside, nucleotide and nucleic acid metabolism (GO:0019219); Apoptosis (GO:0006915)	Nucleus (GO:0005634); Mitochondrion (GO:0005739); Nucleolus (GO:0005730); Cytosol (GO:0005829); Endoplasmic reticulum (GO:0005783); Cytoplasm (GO:0005737)	Nucleus	1	0	0	0	1	0
TRAIP	Molecular function unknown (GO:0005554)	Cell communication (GO:0007154); Signal transduction (GO:0007165)	Cytoplasm (GO:0005737); Nucleus (GO:0005634)	Cytoplasm	1	0	0	0	0	0
TRIM28	Transcription regulator activity (GO:0030528)	Regulation of nucleobase, nucleoside, nucleotide and nucleic acid metabolism (GO:0019219)	Nucleus (GO:0005634); Nucleolus (GO:0005730); Mitochondrion (GO:0005739)	transcription factor activity	1	0	0	0	0	0
TRIP13	ATPase activity (GO:0016887)	Regulation of nucleobase, nucleoside, nucleotide and nucleic acid metabolism (GO:0019219)	Nucleus (GO:0005634)	Nucleus	1	0	0	0	0	0
U2AF1	RNA binding (GO:0003723)	Regulation of nucleobase, nucleoside, nucleotide and nucleic acid metabolism (GO:0019219)	Nucleoplasm (GO:0005654); Nucleus (GO:0005634); Cytoplasm (GO:0005737)	Nucleus	1	0	0	0	0	0
UNC119	Kinase regulator activity (GO:0019207)	Cell communication (GO:0007154); Signal transduction (GO:0007165)	Cytoplasm (GO:0005737); Plasma membrane (GO:0005886)	Cytoplasm	1	0	0	0	0	0
VAMP8	Auxiliary transport protein activity (GO:0015457)	Transport (GO:0006810)	Plasma membrane (GO:0005886); Endosome (GO:0005768); Secretory granule (GO:0030141); Golgi apparatus (GO:0005794); Endoplasmic reticulum (GO:0005783); Zymogen granule (GO:0042588)	Plasma membrane	1	0	0	0	0	0
WDR33	Molecular function unknown (GO:0005554)	Cell growth and/or maintenance (GO:0008151)	Nucleus (GO:0005634); Cytoplasm (GO:0005737)	Nucleus	1	0	0	0	0	0
WDR77	Molecular function unknown (GO:0005554)	Biological_process unknown (GO:0000004)	Nucleus (GO:0005634)	Nucleus	1	0	0	0	0	0
WRN	Deoxyribonuclease activity (GO:0004536)	Regulation of nucleobase, nucleoside, nucleotide and nucleic acid metabolism (GO:0019219)	Nucleolus (GO:0005730); Nucleus (GO:0005634)	Nucleus	1	0	0	0	0	0
ZNF165	DNA binding (GO:0003677)	Regulation of nucleobase, nucleoside, nucleotide and nucleic acid metabolism (GO:0019219)	Nucleus (GO:0005634)	Nucleus	1	0	0	0	0	0
ABLIM1	Cytoskeletal protein binding (GO:0008092)	Cell growth and/or maintenance (GO:0008151)	Actin cytoskeleton (GO:0015629)	Cytoplasm	0	1	0	0	0	0
ACAT2	Acyltransferase activity (GO:0008415)	Metabolism (GO:0008152); Energy pathways (GO:0006091)	Cytoplasm (GO:0005737); Endoplasmic reticulum (GO:0005783)	Cytoplasm	0	1	0	0	0	0
ACD	Transcription regulator activity (GO:0030528)	Regulation of nucleobase, nucleoside, nucleotide and nucleic acid metabolism (GO:0019219)	Nucleus (GO:0005634)	transcription factor activity	0	1	0	0	0	0
ACIN1	DNA binding (GO:0003677)	Regulation of nucleobase, nucleoside, nucleotide and nucleic acid metabolism (GO:0019219)	Nucleus (GO:0005634); Cytoplasm (GO:0005737)	Nucleus	0	1	0	0	0	0
ADAR	Deaminase activity (GO:0019239)	Regulation of nucleobase, nucleoside, nucleotide and nucleic acid metabolism (GO:0019219)	Cytoplasm (GO:0005737); Nucleolus (GO:0005730); Nucleus (GO:0005634)	Cytoplasm	0	1	0	0	0	0
AHSA1	Molecular function unknown (GO:0005554)	Biological_process unknown (GO:0000004)	Cytoplasm (GO:0005737); Endoplasmic reticulum (GO:0005783)	Cytoplasm	0	1	0	0	0	0
ALPL	Catalytic activity (GO:0003824)	Metabolism (GO:0008152); Energy pathways (GO:0006091)	Plasma membrane (GO:0005886); Cytoplasm (GO:0005737)	Plasma membrane	0	1	0	0	0	0
APEX2	Endonuclease activity (GO:0004519)	DNA repair (GO:0006281)	Nucleus (GO:0005634); Mitochondrion (GO:0005739)	Nucleus	0	1	0	0	0	0
ARF3	GTPase activity (GO:0003924)	Cell communication (GO:0007154); Signal transduction (GO:0007165)	Plasma membrane (GO:0005886); Cytoplasm (GO:0005737); Golgi apparatus (GO:0005794)	Plasma membrane	0	1	0	0	0	0
ARFGEF1	Guanyl-nucleotide exchange factor activity (GO:0005085)	Cell communication (GO:0007154); Signal transduction (GO:0007165)	Golgi apparatus (GO:0005794)	Cytoplasm	0	1	0	0	0	0
ARID1A	RNA binding (GO:0003723)	Regulation of nucleobase, nucleoside, nucleotide and nucleic acid metabolism (GO:0019219)	Cytoplasm (GO:0005737); Nucleus (GO:0005634)	Cytoplasm	0	0	0	0	0	0
ASF1B	Chaperone activity (GO:0003754)	Protein metabolism (GO:0019538)	Nucleus (GO:0005634); Cytoplasm (GO:0005737)	Nucleus	0	0	0	0	0	0
ASH2L	DNA binding (GO:0003677)	Regulation of nucleobase, nucleoside, nucleotide and nucleic acid metabolism (GO:0019219)	Nucleus (GO:0005634)	Nucleus	0	0	0	0	0	0
ASPM	Molecular function unknown (GO:0005554)	Biological_process unknown (GO:0000004)	Nucleus (GO:0005634); Microtubule (GO:0005874)	Nucleus	0	0	0	0	0	0
BAT1	RNA binding (GO:0003723)	Regulation of nucleobase, nucleoside, nucleotide and nucleic acid metabolism (GO:0019219)	Nucleus (GO:0005634); Nucleolus (GO:0005730)	Nucleus	0	0	0	0	0	0
BCLAF1	Transcription factor activity (GO:0003700)	Regulation of nucleobase, nucleoside, nucleotide and nucleic acid metabolism (GO:0019219)	Nucleus (GO:0005634); Cytoplasm (GO:0005737)	transcription factor activity	0	1	0	0	0	0
BMP2	Receptor binding (GO:0005102)	Cell communication (GO:0007154); Signal transduction (GO:0007165)	Extracellular (GO:0005576)	Extracellular	0	1	0	0	0	0
BMP7	Receptor binding (GO:0005102)	Cell communication (GO:0007154); Signal transduction (GO:0007165)	Extracellular (GO:0005576)	Extracellular	0	1	0	0	0	0
BMPR1A	Receptor signaling protein serine/threonine kinase activity (GO:0004702)	Cell communication (GO:0007154); Signal transduction (GO:0007165)	Plasma membrane (GO:0005886); Cytoplasm (GO:0005737)	Plasma membrane	0	0	0	0	0	0
BRD8	Transcription regulator activity (GO:0030528)	Signal transduction (GO:0007165); Regulation of nucleobase, nucleoside, nucleotide and nucleic acid metabolism (GO:0019219)	Nucleus (GO:0005634)	transcription factor activity	0	0	0	0	0	0
BUB1	Protein serine/threonine kinase activity (GO:0004674)	Cell communication (GO:0007154); Signal transduction (GO:0007165)	Nucleus (GO:0005634); Cytoplasm (GO:0005737); Chromosome (GO:0005694); Kinetochore (GO:0000776)	Nucleus	0	0	0	0	0	0
BUB3	Protein transporter activity (GO:0008565)	Regulation of cell cycle (GO:0000074); Signal transduction (GO:0007165)	Kinetochore (GO:0000776); Cytoplasm (GO:0005737); Nucleus (GO:0005634); Nucleolus (GO:0005730); Chromosome (GO:0005694); Mitochondrion (GO:0005739)	Cytoplasm	0	1	0	0	0	0
C20orf42	Structural molecule activity (GO:0005198)	Cell growth and/or maintenance (GO:0008151)	Cytoplasm (GO:0005737)	Cytoplasm	0	1	0	0	0	0
C6orf111	Molecular function unknown (GO:0005554)	Biological_process unknown (GO:0000004)	-	Other	0	1	0	0	0	0
C7orf20	Molecular function unknown (GO:0005554)	Biological_process unknown (GO:0000004)	-	Other	0	0	0	0	0	0
C9orf82	Molecular function unknown (GO:0005554)	Biological_process unknown (GO:0000004)	Nucleus (GO:0005634)	Nucleus	0	1	0	0	0	0
CASP8AP2	Receptor signaling complex scaffold activity (GO:0030159)	Cell communication (GO:0007154); Signal transduction (GO:0007165); Apoptosis (GO:0006915)	Cytoplasm (GO:0005737); Nucleus (GO:0005634); Mitochondrion (GO:0005739)	Cytoplasm	0	0	0	0	0	0
CBX1	DNA binding (GO:0003677)	Regulation of nucleobase, nucleoside, nucleotide and nucleic acid metabolism (GO:0019219)	Nucleus (GO:0005634); Cytoplasm (GO:0005737); Nucleolus (GO:0005730)	Nucleus	0	0	0	0	0	0
CBX3	DNA binding (GO:0003677)	Regulation of gene expression, epigenetic (GO:0040029)	Nucleus (GO:0005634); Nucleolus (GO:0005730); Cytoplasm (GO:0005737)	Nucleus	0	1	0	0	0	0
CCT5	Chaperone activity (GO:0003754)	Protein metabolism (GO:0019538)	Centrosome (GO:0005813); Cytoplasm (GO:0005737)	Cytoplasm	0	0	0	0	0	0
CCT7	Chaperone activity (GO:0003754)	Protein folding (GO:0006457)	Cytoplasm (GO:0005737); Microtubule (GO:0005874); Mitochondrion (GO:0005739)	Cytoplasm	0	1	0	0	0	0
CDC14A	Protein tyrosine/serine/threonine phosphatase activity (GO:0008138)	Cell communication (GO:0007154); Signal transduction (GO:0007165)	Nucleus (GO:0005634); Centrosome (GO:0005813)	Nucleus	0	0	0	0	0	0
CDC20	Protein binding (GO:0005515)	Cell cycle (GO:0007049)	Centrosome (GO:0005813); Cytoplasm (GO:0005737); Kinetochore (GO:0000776)	Cytoplasm	0	0	0	0	0	0
CDC23	Binding (GO:0005488)	Regulation of cell cycle (GO:0000074)	Nucleus (GO:0005634)	Nucleus	0	0	0	0	1	0
CDC25A	Protein tyrosine/serine/threonine phosphatase activity (GO:0008138)	Cell communication (GO:0007154); Signal transduction (GO:0007165)	Nucleus (GO:0005634); Cytoplasm (GO:0005737)	Nucleus	0	0	0	0	1	0
CDCA3	Molecular function unknown (GO:0005554)	Biological_process unknown (GO:0000004)	Cytoplasm (GO:0005737); Nucleus (GO:0005634)	Cytoplasm	0	0	0	0	0	0
CDCA5	Molecular function unknown (GO:0005554)	Biological_process unknown (GO:0000004)	Nucleus (GO:0005634)	Nucleus	0	0	0	0	0	0
CDCA8	Molecular function unknown (GO:0005554)	Cell communication (GO:0007154); Signal transduction (GO:0007165)	Nucleus (GO:0005634); Nucleolus (GO:0005730)	Nucleus	0	0	0	0	0	0
CDH1	Cell adhesion molecule activity (GO:0005194)	Cell communication (GO:0007154); Signal transduction (GO:0007165)	Plasma membrane (GO:0005886); Cytoplasm (GO:0005737); Extracellular (GO:0005576); Cell junction (GO:0030054)	Plasma membrane	0	1	0	0	0	1
CDYL	Transcription regulator activity (GO:0030528)	Regulation of nucleobase, nucleoside, nucleotide and nucleic acid metabolism (GO:0019219)	Nucleus (GO:0005634)	transcription factor activity	0	1	0	0	0	0
CENPA	DNA binding (GO:0003677)	Regulation of nucleobase, nucleoside, nucleotide and nucleic acid metabolism (GO:0019219)	Nucleus (GO:0005634); Chromosome (GO:0005694)	Nucleus	0	0	0	0	0	0
CFDP1	Molecular function unknown (GO:0005554)	Cell growth and/or maintenance (GO:0008151)	Cytoplasm (GO:0005737); Nucleus (GO:0005634); Extracellular (GO:0005576)	Cytoplasm	0	0	0	0	0	0
CHES1	Transcription factor activity (GO:0003700)	Cell communication (GO:0007154); Signal transduction (GO:0007165)	Nucleus (GO:0005634)	transcription factor activity	0	1	0	0	0	0
CLDN6	Cell adhesion molecule activity (GO:0005194)	Cell growth and/or maintenance (GO:0008151)	Plasma membrane (GO:0005886)	Plasma membrane	0	1	0	0	0	0
COPS7B	Molecular function unknown (GO:0005554)	Cell communication (GO:0007154); Signal transduction (GO:0007165)	Cytoplasm (GO:0005737)	Cytoplasm	0	0	0	0	0	0
CSTF1	RNA binding (GO:0003723)	Regulation of nucleobase, nucleoside, nucleotide and nucleic acid metabolism (GO:0019219)	Nucleus (GO:0005634); Nucleolus (GO:0005730)	Nucleus	0	1	0	0	0	0
CSTF3	RNA binding (GO:0003723)	RNA metabolism (GO:0016070)	Nucleus (GO:0005634); Cytoplasm (GO:0005737)	Nucleus	0	1	0	0	0	0
CXorf26	Molecular function unknown (GO:0005554)	Biological_process unknown (GO:0000004)	-	Other	0	1	0	0	0	0
DDX18	Transporter activity (GO:0005215)	Transport (GO:0006810)	Nucleus (GO:0005634); Nucleolus (GO:0005730)	Nucleus	0	1	0	0	0	0
DDX20	ATPase activity (GO:0016887)	Metabolism (GO:0008152); Energy pathways (GO:0006091)	Cytoplasm (GO:0005737); Nucleus (GO:0005634)	Cytoplasm	0	1	0	0	0	0
DDX39	Helicase activity (GO:0004386)	Regulation of nucleobase, nucleoside, nucleotide and nucleic acid metabolism (GO:0019219)	Nucleus (GO:0005634); Nucleolus (GO:0005730)	Nucleus	0	1	0	0	0	0
DEK	DNA binding (GO:0003677)	Regulation of nucleobase, nucleoside, nucleotide and nucleic acid metabolism (GO:0019219)	Nucleus (GO:0005634); Cytoplasm (GO:0005737)	Nucleus	0	0	0	0	0	0
DFFA	Chaperone activity (GO:0003754)	Protein metabolism (GO:0019538)	Cytoplasm (GO:0005737); Nucleus (GO:0005634)	Cytoplasm	0	0	0	0	0	0
DLEU1	Molecular function unknown (GO:0005554)	Cell growth and/or maintenance (GO:0008151)	-	Other	0	0	0	0	0	0
DLG7	Phosphoprotein phosphatase activity (GO:0004721)	Regulation of cell cycle (GO:0000074)	Centrosome (GO:0005813); Cytoplasm (GO:0005737); Microtubule (GO:0005874); Nucleus (GO:0005634)	Cytoplasm	0	1	0	0	0	0
DPP3	Aminopeptidase activity (GO:0004177)	Protein metabolism (GO:0019538)	Cytoplasm (GO:0005737)	Cytoplasm	0	1	0	0	0	0
DPPA4	Molecular function unknown (GO:0005554)	Biological_process unknown (GO:0000004)	Nucleus (GO:0005634)	Nucleus	0	1	0	0	0	0
DTX2	Ubiquitin-specific protease activity (GO:0004843)	Protein metabolism (GO:0019538)	Cytoplasm (GO:0005737)	Cytoplasm	0	1	0	0	0	0
E2F3	Transcription factor activity (GO:0003700)	Regulation of nucleobase, nucleoside, nucleotide and nucleic acid metabolism (GO:0019219)	Nucleus (GO:0005634)	transcription factor activity	0	1	0	0	0	0
EAF2	Transcription regulator activity (GO:0030528)	Regulation of nucleobase, nucleoside, nucleotide and nucleic acid metabolism (GO:0019219)	Nucleus (GO:0005634)	transcription factor activity	0	0	0	0	0	0
EEF1B2	Translation regulator activity (GO:0045182)	Protein metabolism (GO:0019538)	Cytoplasm (GO:0005737)	Cytoplasm	0	0	0	0	0	0
EIF3S12	Translation regulator activity (GO:0045182)	Protein metabolism (GO:0019538)	Cytoplasm (GO:0005737); Nucleus (GO:0005634)	Cytoplasm	0	0	0	0	0	0
EIF3S8	Translation regulator activity (GO:0045182)	Protein metabolism (GO:0019538)	Cytoplasm (GO:0005737); Ribosome (GO:0005840)	Cytoplasm	0	0	0	0	0	0
EIF3S9	Translation regulator activity (GO:0045182)	Protein metabolism (GO:0019538)	Ribosome (GO:0005840); Nucleus (GO:0005634); Cytoplasm (GO:0005737)	Cytoplasm	0	0	0	0	0	0
EIF4B	Translation regulator activity (GO:0045182)	Protein metabolism (GO:0019538)	Cytoplasm (GO:0005737); Ribosome (GO:0005840)	Cytoplasm	0	1	0	0	0	0
ENAH	Structural constituent of cytoskeleton (GO:0005200)	Cell growth and/or maintenance (GO:0008151)	Cytoplasm (GO:0005737); Plasma membrane (GO:0005886)	Cytoplasm	0	0	0	0	0	0
ENSA	Receptor binding (GO:0005102)	Transport (GO:0006810)	-	Other	0	1	0	0	0	0
EPHA4	Transmembrane receptor protein tyrosine kinase activity (GO:0004714)	Cell communication (GO:0007154); Signal transduction (GO:0007165)	Plasma membrane (GO:0005886)	Plasma membrane	0	1	0	0	0	0
ERBB2	Transmembrane receptor protein tyrosine kinase activity (GO:0004714)	Cell communication (GO:0007154); Signal transduction (GO:0007165)	Plasma membrane (GO:0005886); Extracellular (GO:0005576); Nucleus (GO:0005634); Cytoplasm (GO:0005737)	Plasma membrane	0	1	0	0	0	0
ERH	Transcription regulator activity (GO:0030528)	Regulation of nucleobase, nucleoside, nucleotide and nucleic acid metabolism (GO:0019219)	Nucleus (GO:0005634); Nucleolus (GO:0005730)	transcription factor activity	0	1	0	0	0	0
EXOSC5	Ribonuclease activity (GO:0004540)	Regulation of nucleobase, nucleoside, nucleotide and nucleic acid metabolism (GO:0019219)	Nucleolus (GO:0005730); Nucleus (GO:0005634); Cytoplasm (GO:0005737)	Nucleus	0	1	0	0	0	0
F11R	Cell adhesion molecule activity (GO:0005194)	Cell communication (GO:0007154); Signal transduction (GO:0007165)	Cell junction (GO:0030054); Cell surface (GO:0009986)	Plasma membrane	0	1	0	0	0	0
FANCF	DNA binding (GO:0003677)	Regulation of nucleobase, nucleoside, nucleotide and nucleic acid metabolism (GO:0019219)	Nucleus (GO:0005634); Cytoplasm (GO:0005737)	Nucleus	0	1	0	0	0	0
FGF19	Growth factor activity (GO:0008083)	Cell communication (GO:0007154); Signal transduction (GO:0007165)	Extracellular (GO:0005576)	Extracellular	0	1	0	0	0	0
FGF8	Growth factor activity (GO:0008083)	Cell communication (GO:0007154); Signal transduction (GO:0007165)	Extracellular matrix (GO:0005578); Cytoplasm (GO:0005737)	Extracellular	0	1	0	0	0	0
FGFR1	Transmembrane receptor protein tyrosine kinase activity (GO:0004714)	Cell communication (GO:0007154); Signal transduction (GO:0007165)	Plasma membrane (GO:0005886); Nucleus (GO:0005634); Cytoplasm (GO:0005737)	Plasma membrane	0	1	0	0	0	0
FOXD3	Transcription factor activity (GO:0003700)	Regulation of nucleobase, nucleoside, nucleotide and nucleic acid metabolism (GO:0019219)	Nucleus (GO:0005634)	transcription factor activity	0	1	0	0	0	0
FOXM1	Transcription factor activity (GO:0003700)	Regulation of nucleobase, nucleoside, nucleotide and nucleic acid metabolism (GO:0019219)	Nucleus (GO:0005634); Cytoplasm (GO:0005737)	transcription factor activity	0	0	0	0	0	0
FOXO1A	Transcription regulator activity (GO:0030528)	Regulation of nucleobase, nucleoside, nucleotide and nucleic acid metabolism (GO:0019219)	Cytoplasm (GO:0005737); Nucleus (GO:0005634)	Cytoplasm	0	1	1	0	1	0
FUSIP1	RNA binding (GO:0003723)	RNA metabolism (GO:0016070)	Nucleolus (GO:0005730); Nucleus (GO:0005634); Cytoplasm (GO:0005737); Nucleoplasm (GO:0005654)	Nucleus	0	0	0	0	0	0
GNA13	GTPase activity (GO:0003924)	Cell communication (GO:0007154); Signal transduction (GO:0007165)	Plasma membrane (GO:0005886)	Plasma membrane	0	1	0	0	0	0
GPS1	Signal transducer activity (GO:0004871)	Cell communication (GO:0007154); Signal transduction (GO:0007165)	Nucleus (GO:0005634); Cytoplasm (GO:0005737); Golgi apparatus (GO:0005794)	Nucleus	0	1	0	0	0	0
GRIPAP1	Guanyl-nucleotide exchange factor activity (GO:0005085)	Signal transduction (GO:0007165)	-	Other	0	1	0	0	0	0
GSPT2	Molecular function unknown (GO:0005554)	Cell communication (GO:0007154); Signal transduction (GO:0007165)	Cytoplasm (GO:0005737)	Cytoplasm	0	1	0	0	0	0
GTF2E1	Transcription factor activity (GO:0003700)	Regulation of nucleobase, nucleoside, nucleotide and nucleic acid metabolism (GO:0019219)	Nucleus (GO:0005634); Kinetochore (GO:0000776)	transcription factor activity	0	1	0	0	0	0
GTF3C4	Transcription factor activity (GO:0003700)	Regulation of nucleobase, nucleoside, nucleotide and nucleic acid metabolism (GO:0019219)	Nucleus (GO:0005634)	transcription factor activity	0	1	0	0	0	0
GTF3C5	Transcription factor activity (GO:0003700)	Regulation of nucleobase, nucleoside, nucleotide and nucleic acid metabolism (GO:0019219)	Nucleus (GO:0005634)	transcription factor activity	0	0	0	0	0	0
GTPBP3	GTPase activity (GO:0003924)	Regulation of nucleobase, nucleoside, nucleotide and nucleic acid metabolism (GO:0019219)	Mitochondrion (GO:0005739)	Cytoplasm	0	1	0	0	0	0
H2AFX	DNA binding (GO:0003677)	DNA repair (GO:0006281)	Nucleus (GO:0005634); Nucleolus (GO:0005730)	Nucleus	0	1	0	0	0	0
HEY2	Transcription factor activity (GO:0003700)	Regulation of nucleobase, nucleoside, nucleotide and nucleic acid metabolism (GO:0019219)	Nucleus (GO:0005634)	Nucleus	0	1	0	1	0	0
HMG20A	Transcription regulator activity (GO:0030528)	Regulation of nucleobase, nucleoside, nucleotide and nucleic acid metabolism (GO:0019219)	Nucleus (GO:0005634)	transcription factor activity	0	1	0	0	0	0
HMGB2	Transcription regulator activity (GO:0030528)	Regulation of nucleobase, nucleoside, nucleotide and nucleic acid metabolism (GO:0019219)	Nucleus (GO:0005634); Nucleolus (GO:0005730); Cytoplasm (GO:0005737); Mitochondrion (GO:0005739)	transcription factor activity	0	1	0	0	0	0
HN1	Molecular function unknown (GO:0005554)	Cell communication (GO:0007154); Signal transduction (GO:0007165)	-	Other	0	1	0	0	0	0
HNRPA1	RNA binding (GO:0003723)	Regulation of nucleobase, nucleoside, nucleotide and nucleic acid metabolism (GO:0019219)	Nucleus (GO:0005634); Cytoplasm (GO:0005737); Nucleolus (GO:0005730); Mitochondrion (GO:0005739)	Nucleus	0	1	0	0	0	0
HNRPA2B1	Transcription factor binding (GO:0008134)	Regulation of nucleobase, nucleoside, nucleotide and nucleic acid metabolism (GO:0019219)	Nucleus (GO:0005634); Nucleolus (GO:0005730); Cytoplasm (GO:0005737); Mitochondrion (GO:0005739)	transcription factor activity	0	1	0	0	0	0
HNRPC	RNA binding (GO:0003723)	Regulation of nucleobase, nucleoside, nucleotide and nucleic acid metabolism (GO:0019219)	Nucleus (GO:0005634); Cytoplasm (GO:0005737); Nucleolus (GO:0005730); Mitochondrion (GO:0005739)	Nucleus	0	1	0	0	0	0
HNRPD	MRNA binding (GO:0003729)	Regulation of nucleobase, nucleoside, nucleotide and nucleic acid metabolism (GO:0019219)	Nucleus (GO:0005634); Cytoplasm (GO:0005737); Mitochondrion (GO:0005739)	Nucleus	0	0	0	0	0	0
HNRPL	RNA binding (GO:0003723)	Regulation of nucleobase, nucleoside, nucleotide and nucleic acid metabolism (GO:0019219)	Nucleolus (GO:0005730); Nucleus (GO:0005634); Cytoplasm (GO:0005737); Mitochondrion (GO:0005739)	Nucleus	0	1	0	0	0	0
HNRPU	RNA binding (GO:0003723)	Regulation of nucleobase, nucleoside, nucleotide and nucleic acid metabolism (GO:0019219)	Nucleus (GO:0005634); Mitochondrion (GO:0005739); Cytoplasm (GO:0005737)	Nucleus	0	0	0	0	0	0
ID1	Transcription regulator activity (GO:0030528)	Regulation of immune response (GO:0050776); Regulation of gene expression, epigenetic (GO:0040029); Regulation of cell proliferation (GO:0042127)	Centrosome (GO:0005813); Cytoplasm (GO:0005737); Nucleus (GO:0005634)	transcription factor activity	0	1	0	0	0	0
ILF2	Transcription factor activity (GO:0003700)	Regulation of nucleobase, nucleoside, nucleotide and nucleic acid metabolism (GO:0019219)	Nucleus (GO:0005634); Cytoplasm (GO:0005737); Nucleolus (GO:0005730)	transcription factor activity	0	1	0	0	0	0
ILF3	Transcription regulator activity (GO:0030528)	Regulation of gene expression, epigenetic (GO:0040029)	Nucleus (GO:0005634); Cytoplasm (GO:0005737); Ribosome (GO:0005840); Nucleolus (GO:0005730); Mitochondrion (GO:0005739)	transcription factor activity	0	1	0	0	0	0
IPO8	Transporter activity (GO:0005215)	Transport (GO:0006810)	Nucleus (GO:0005634)	Nucleus	0	0	0	0	0	0
KCNK1	Inward rectifier channel (GO:0005241)	Transport (GO:0006810)	Plasma membrane (GO:0005886); Cytoplasm (GO:0005737)	Plasma membrane	0	0	0	0	0	0
KHDRBS1	RNA binding (GO:0003723)	Regulation of nucleobase, nucleoside, nucleotide and nucleic acid metabolism (GO:0019219)	Nucleus (GO:0005634); Cytoplasm (GO:0005737); Nucleolus (GO:0005730)	Nucleus	0	1	0	0	0	0
KHSRP	Transcription regulator activity (GO:0030528)	Regulation of nucleobase, nucleoside, nucleotide and nucleic acid metabolism (GO:0019219)	Nucleus (GO:0005634); Cytoplasm (GO:0005737)	transcription factor activity	0	1	0	0	0	0
KIF11	Motor activity (GO:0003774)	Cell growth and/or maintenance (GO:0008151)	Cytoplasm (GO:0005737); Centrosome (GO:0005813); Microtubule (GO:0005874)	Cytoplasm	0	1	0	0	0	0
KIF13A	Motor activity (GO:0003774)	Cell growth and/or maintenance (GO:0008151)	Golgi apparatus (GO:0005794); Plasma membrane (GO:0005886)	Cytoplasm	0	1	0	0	0	0
KIF15	Protein binding (GO:0005515); Protein domain specific binding (GO:0019904)	Cell communication (GO:0007154); Signal transduction (GO:0007165)	Centrosome (GO:0005813)	Cytoplasm	0	1	0	0	0	0
KIF18A	Motor activity (GO:0003774)	Cell growth and/or maintenance (GO:0008151)	Cytoskeleton (GO:0005856); Microtubule (GO:0005874)	Cytoplasm	0	0	0	0	0	0
KIF22	DNA binding (GO:0003677)	Regulation of nucleobase, nucleoside, nucleotide and nucleic acid metabolism (GO:0019219)	Nucleus (GO:0005634); Microtubule (GO:0005874)	Nucleus	0	0	0	0	0	0
KLF5	Transcription factor activity (GO:0003700)	Regulation of nucleobase, nucleoside, nucleotide and nucleic acid metabolism (GO:0019219)	Nucleus (GO:0005634)	transcription factor activity	0	1	0	0	0	0
KNTC1	Chromatin binding (GO:0003682)	Chromosome segregation (GO:0007059)	Kinetochore (GO:0000776); Cytoplasm (GO:0005737); Nucleus (GO:0005634)	Cytoplasm	0	1	0	0	0	0
LMNB1	Structural molecule activity (GO:0005198)	Cell growth and/or maintenance (GO:0008151)	Nucleus (GO:0005634); Nucleolus (GO:0005730); Mitochondrion (GO:0005739); Cytoplasm (GO:0005737)	Nucleus	0	0	0	0	0	0
MAD2L1	Protein binding (GO:0005515)	Cell communication (GO:0007154); Signal transduction (GO:0007165)	Kinetochore (GO:0000776); Nucleus (GO:0005634); Chromosome (GO:0005694); Cytoplasm (GO:0005737)	Cytoplasm	0	0	0	0	0	0
MAP4K1	Protein serine/threonine kinase activity (GO:0004674)	Cell communication (GO:0007154); Signal transduction (GO:0007165)	Cytoplasm (GO:0005737)	Cytoplasm	0	0	0	0	0	0
MDC1	DNA repair protein (GO:0003685)	Regulation of nucleobase, nucleoside, nucleotide and nucleic acid metabolism (GO:0019219)	Nucleus (GO:0005634); Cytoplasm (GO:0005737)	Nucleus	0	1	0	0	0	0
MED25	Transcription regulator activity (GO:0030528)	Regulation of nucleobase, nucleoside, nucleotide and nucleic acid metabolism (GO:0019219)	Nucleus (GO:0005634)	transcription factor activity	0	1	0	0	0	0
MIS12	Peptide binding (GO:0042277); Chromatin binding (GO:0003682)	Cell communication (GO:0007154); Signal transduction (GO:0007165)	Kinetochore (GO:0000776); Nucleus (GO:0005634)	Cytoplasm	0	0	0	0	0	0
MKI67	Protein binding (GO:0005515)	Cell communication (GO:0007154); Signal transduction (GO:0007165)	Nucleolus (GO:0005730); Nucleus (GO:0005634); Cytoplasm (GO:0005737)	Nucleus	0	0	0	0	0	0
MLH1	DNA repair protein (GO:0003685)	Regulation of nucleobase, nucleoside, nucleotide and nucleic acid metabolism (GO:0019219)	Nucleus (GO:0005634)	Nucleus	0	1	0	0	0	0
MORF4L1	Transcription regulator activity (GO:0030528)	Regulation of gene expression, epigenetic (GO:0040029)	Nucleus (GO:0005634); Nucleolus (GO:0005730)	transcription factor activity	0	1	0	0	0	0
MPHOSPH1	ATPase activity (GO:0016887)	Cell communication (GO:0007154); Signal transduction (GO:0007165)	Cytoplasm (GO:0005737)	Cytoplasm	0	1	0	0	0	0
MPHOSPH6	Protein binding (GO:0005515)	Cell communication (GO:0007154); Signal transduction (GO:0007165)	Nucleus (GO:0005634); Nucleolus (GO:0005730); Cytoplasm (GO:0005737)	Nucleus	0	0	0	0	0	0
MRPS18B	Structural constituent of ribosome (GO:0003735)	Protein metabolism (GO:0019538)	Mitochondrion (GO:0005739)	Cytoplasm	0	1	0	0	0	0
NCBP1	RNA binding (GO:0003723)	Regulation of nucleobase, nucleoside, nucleotide and nucleic acid metabolism (GO:0019219)	Nucleus (GO:0005634); Cytoplasm (GO:0005737)	Nucleus	0	1	0	0	0	0
NFE2	Transcription factor activity (GO:0003700)	Regulation of nucleobase, nucleoside, nucleotide and nucleic acid metabolism (GO:0019219)	Nucleus (GO:0005634)	transcription factor activity	0	1	0	0	0	0
NFYA	Transcription factor activity (GO:0003700)	Regulation of nucleobase, nucleoside, nucleotide and nucleic acid metabolism (GO:0019219)	Nucleus (GO:0005634)	Nucleus	0	1	0	0	1	0
NIF3L1	Transcription regulator activity (GO:0030528)	Regulation of nucleobase, nucleoside, nucleotide and nucleic acid metabolism (GO:0019219)	Nucleus (GO:0005634); Cytoplasm (GO:0005737)	transcription factor activity	0	1	0	0	0	0
NMT1	Acyltransferase activity (GO:0008415)	Protein metabolism (GO:0019538)	Ribosome (GO:0005840); Nucleus (GO:0005634)	Nucleus	0	1	0	0	0	0
NPR1	Guanylate cyclase activity (GO:0004383)	Cell communication (GO:0007154); Signal transduction (GO:0007165)	Plasma membrane (GO:0005886)	Plasma membrane	0	1	0	0	0	0
NUDC	Protein binding (GO:0005515)	Cell communication (GO:0007154); Signal transduction (GO:0007165)	Cytoplasm (GO:0005737); Nucleus (GO:0005634)	Cytoplasm	0	0	0	0	0	0
NUP107	Transporter activity (GO:0005215)	Transport (GO:0006810)	Nucleus (GO:0005634); Kinetochore (GO:0000776); Microtubule (GO:0005874)	Nucleus	0	0	0	0	0	0
NUP214	Transporter activity (GO:0005215)	Transport (GO:0006810)	Nucleus (GO:0005634)	Nucleus	0	0	0	0	1	0
NUP54	Transporter activity (GO:0005215)	Transport (GO:0006810)	Nucleus (GO:0005634); Cytoplasm (GO:0005737); Nuclear membrane (GO:0005635)	Nucleus	0	1	0	0	0	0
NUTF2	Transporter activity (GO:0005215)	Transport (GO:0006810)	Cytoplasm (GO:0005737); Nucleus (GO:0005634)	Cytoplasm	0	0	0	0	0	0
NVL	ATPase activity (GO:0016887)	Energy pathways (GO:0006091); Metabolism (GO:0008152)	Nucleoplasm (GO:0005654)	Nucleus	0	1	0	0	0	0
OIP5	Molecular function unknown (GO:0005554)	Cell communication (GO:0007154); Signal transduction (GO:0007165)	Plasma membrane (GO:0005886)	Plasma membrane	0	1	0	0	0	0
ORC3L	DNA binding (GO:0003677)	Regulation of nucleobase, nucleoside, nucleotide and nucleic acid metabolism (GO:0019219)	Nucleus (GO:0005634)	Nucleus	0	0	0	0	0	0
PAPOLA	RNA binding (GO:0003723)	Regulation of nucleobase, nucleoside, nucleotide and nucleic acid metabolism (GO:0019219)	-	Other	0	0	0	0	0	0
PARG	Hydrolase activity (GO:0016787)	Metabolism (GO:0008152); Energy pathways (GO:0006091)	Cytoplasm (GO:0005737); Nucleus (GO:0005634); Centrosome (GO:0005813)	Cytoplasm	0	1	0	0	0	0
PARP2	Catalytic activity (GO:0003824)	DNA repair (GO:0006281)	Nucleus (GO:0005634)	Nucleus	0	0	0	0	0	0
PCBP1	RNA binding (GO:0003723)	Regulation of nucleobase, nucleoside, nucleotide and nucleic acid metabolism (GO:0019219)	Nucleus (GO:0005634); Cytoplasm (GO:0005737); Nucleolus (GO:0005730); Mitochondrion (GO:0005739)	Nucleus	0	1	0	0	0	0
PDHB	Carboxy-lyase activity (GO:0016831)	Metabolism (GO:0008152); Energy pathways (GO:0006091)	Mitochondrion (GO:0005739)	Cytoplasm	0	1	0	0	0	0
PIM1	Protein serine/threonine kinase activity (GO:0004674)	Cell communication (GO:0007154); Signal transduction (GO:0007165); Drug metabolism (GO:0017144)	Nucleus (GO:0005634); Plasma membrane (GO:0005886); Cytoplasm (GO:0005737)	Cytoplasm	0	0	0	0	0	0
PIM2	Protein serine/threonine kinase activity (GO:0004674)	Cell communication (GO:0007154); Signal transduction (GO:0007165)	Cytoplasm (GO:0005737)	Cytoplasm	0	1	0	0	0	0
PKMYT1	Protein threonine/tyrosine kinase activity (GO:0004712)	Negative regulation of enzyme activity (GO:0043086)	Endoplasmic reticulum (GO:0005783); Golgi apparatus (GO:0005794)	Cytoplasm	0	1	0	0	0	0
PLK1	Protein serine/threonine kinase activity (GO:0004674)	Cell communication (GO:0007154); Signal transduction (GO:0007165)	Nucleus (GO:0005634); Cytoplasm (GO:0005737); Centrosome (GO:0005813); Microtubule (GO:0005874); Cytoskeleton (GO:0005856)	Nucleus	0	0	0	0	0	0
PNKP	DNA repair protein (GO:0003685)	Regulation of nucleobase, nucleoside, nucleotide and nucleic acid metabolism (GO:0019219)	Nucleus (GO:0005634); Nucleolus (GO:0005730)	Nucleus	0	0	0	0	0	0
POLA2	DNA-directed DNA polymerase activity (GO:0003887)	Regulation of nucleobase, nucleoside, nucleotide and nucleic acid metabolism (GO:0019219)	Nucleus (GO:0005634)	Nucleus	0	0	0	0	0	0
POLD3	DNA repair protein (GO:0003685)	Regulation of nucleobase, nucleoside, nucleotide and nucleic acid metabolism (GO:0019219)	Nucleus (GO:0005634)	Nucleus	0	0	0	0	0	0
POLR1A	DNA-directed RNA polymerase activity (GO:0003899)	Regulation of nucleobase, nucleoside, nucleotide and nucleic acid metabolism (GO:0019219)	Nucleolus (GO:0005730)	Nucleus	0	1	0	0	0	0
POLR2I	DNA-directed RNA polymerase activity (GO:0003899)	Regulation of nucleobase, nucleoside, nucleotide and nucleic acid metabolism (GO:0019219)	Nucleus (GO:0005634)	Nucleus	0	0	0	0	0	0
POLR3F	DNA-directed RNA polymerase activity (GO:0003899)	Regulation of nucleobase, nucleoside, nucleotide and nucleic acid metabolism (GO:0019219)	Nucleus (GO:0005634)	Nucleus	0	0	0	0	0	0
POM121	Structural constituent of nuclear pore (GO:0017056)	Transport (GO:0006810)	Nucleus (GO:0005634); Endoplasmic reticulum (GO:0005783); Cytoplasm (GO:0005737)	Nucleus	0	1	0	0	0	0
POU2F1	Transcription factor activity (GO:0003700)	Cell growth and/or maintenance (GO:0008151)	Nucleus (GO:0005634)	transcription factor activity	0	1	0	0	0	0
PPAP2A	Lipid phosphatase activity (GO:0042577)	Metabolism (GO:0008152)	Plasma membrane (GO:0005886)	Plasma membrane	0	1	0	0	0	0
PPP2R1B	Enzyme regulator activity (GO:0030234)	Regulation of cell proliferation (GO:0042127)	Membrane fraction (GO:0005624); Cytoplasm (GO:0005737); Nucleus (GO:0005634); Microtubule (GO:0005874)	Cytoplasm	0	1	0	0	0	0
PPP2R5A	Protein serine/threonine phosphatase activity (GO:0004722)	Cell communication (GO:0007154); Signal transduction (GO:0007165)	Cytoplasm (GO:0005737); Chromosome (GO:0005694)	Cytoplasm	0	0	0	0	0	0
PRCC	Molecular function unknown (GO:0005554)	Cell communication (GO:0007154); Signal transduction (GO:0007165)	Nucleus (GO:0005634); Extracellular (GO:0005576); Cytoplasm (GO:0005737)	Nucleus	0	1	0	0	0	0
PRDX1	Peroxidase activity (GO:0004601)	Metabolism (GO:0008152); Energy pathways (GO:0006091)	Cytoplasm (GO:0005737); Nucleus (GO:0005634); Nucleolus (GO:0005730); Mitochondrion (GO:0005739)	Cytoplasm	0	1	0	0	0	0
PRKDC	Protein serine/threonine kinase activity (GO:0004674); DNA repair protein (GO:0003685)	Cell communication (GO:0007154); Signal transduction (GO:0007165)	Cytoplasm (GO:0005737); Nucleus (GO:0005634); Nucleolus (GO:0005730); Cytosol (GO:0005829); Microsome (GO:0005792); Mitochondrion (GO:0005739)	Cytoplasm	0	0	0	0	0	0
PSEN2	Protein binding (GO:0005515)	Protein metabolism (GO:0019538); Apoptosis (GO:0006915)	Nuclear membrane (GO:0005635); Golgi apparatus (GO:0005794); Endoplasmic reticulum (GO:0005783); Kinetochore (GO:0000776)	Nucleus	0	1	0	1	0	0
PSMA1	Peptidase activity (GO:0008233)	Protein metabolism (GO:0019538)	Nucleus (GO:0005634); Cytoplasm (GO:0005737)	Nucleus	0	1	0	0	0	0
PSMB1	Ubiquitin-specific protease activity (GO:0004843)	Protein metabolism (GO:0019538)	-	Other	0	1	0	0	0	0
PSMB4	Ubiquitin-specific protease activity (GO:0004843)	Protein metabolism (GO:0019538)	Cytoplasm (GO:0005737)	Cytoplasm	0	1	0	0	0	0
PSMB5	Ubiquitin-specific protease activity (GO:0004843)	Protein metabolism (GO:0019538); Proteolysis and peptidolysis (GO:0006508)	Nucleus (GO:0005634); Cytoplasm (GO:0005737); Cytosol (GO:0005829)	Nucleus	0	1	0	0	0	0
PSMD4	Ubiquitin-specific protease activity (GO:0004843)	Protein metabolism (GO:0019538)	Cytoplasm (GO:0005737)	Cytoplasm	0	0	0	0	0	0
PTBP1	Ribonucleoprotein (GO:0003733)	Regulation of nucleobase, nucleoside, nucleotide and nucleic acid metabolism (GO:0019219)	Nucleus (GO:0005634); Cytoplasm (GO:0005737); Nucleolus (GO:0005730)	Nucleus	0	0	0	0	0	0
PTPN2	Protein tyrosine phosphatase activity (GO:0004725)	Cell communication (GO:0007154); Signal transduction (GO:0007165)	Endoplasmic reticulum (GO:0005783); Nucleus (GO:0005634); Cytoplasm (GO:0005737)	Cytoplasm	0	1	0	0	0	0
QARS	Ligase activity (GO:0016874)	Metabolism (GO:0008152); Energy pathways (GO:0006091)	Cytoplasm (GO:0005737); Cytosol (GO:0005829)	Cytoplasm	0	1	0	0	0	0
RAB25	GTPase activity (GO:0003924)	Cell communication (GO:0007154); Signal transduction (GO:0007165)	Golgi apparatus (GO:0005794)	Cytoplasm	0	1	0	0	0	0
RAB38	GTPase activity (GO:0003924)	Cell communication (GO:0007154); Signal transduction (GO:0007165)	Cytoplasm (GO:0005737); Endoplasmic reticulum (GO:0005783); Golgi apparatus (GO:0005794)	Cytoplasm	0	1	0	0	0	0
RACGAP1	GTPase activator activity (GO:0005096)	Cell communication (GO:0007154); Signal transduction (GO:0007165)	Nucleus (GO:0005634); Microtubule (GO:0005874)	Nucleus	0	0	0	0	0	0
RAD54B	ATPase activity (GO:0016887)	Regulation of nucleobase, nucleoside, nucleotide and nucleic acid metabolism (GO:0019219)	Nucleus (GO:0005634)	Nucleus	0	1	0	0	0	0
RAE1	RNA binding (GO:0003723)	Regulation of nucleobase, nucleoside, nucleotide and nucleic acid metabolism (GO:0019219)	Nucleus (GO:0005634); Cytoplasm (GO:0005737); Microtubule (GO:0005874); Mitochondrion (GO:0005739)	Nucleus	0	0	0	0	0	0
RANBP1	Transporter activity (GO:0005215)	Cell communication (GO:0007154); Signal transduction (GO:0007165)	Centrosome (GO:0005813); Cytoplasm (GO:0005737); Nucleus (GO:0005634)	Cytoplasm	0	0	0	0	0	0
RANBP3	Transporter activity (GO:0005215)	Cell communication (GO:0007154); Signal transduction (GO:0007165)	Nucleus (GO:0005634); Cytoplasm (GO:0005737)	Nucleus	0	0	0	0	0	0
RANGAP1	GTPase activator activity (GO:0005096)	Cell communication (GO:0007154); Signal transduction (GO:0007165)	Cytoplasm (GO:0005737); Nucleus (GO:0005634); Kinetochore (GO:0000776); Microtubule (GO:0005874)	Cytoplasm	0	1	0	0	0	0
RAVER1	Cytoskeletal protein binding (GO:0008092)	Biological_process unknown (GO:0000004)	Nucleus (GO:0005634); Cytoplasm (GO:0005737)	Nucleus	0	0	0	0	0	0
RBBP4	Transcription regulator activity (GO:0030528)	Regulation of nucleobase, nucleoside, nucleotide and nucleic acid metabolism (GO:0019219)	Nucleus (GO:0005634); Nucleolus (GO:0005730); Mitochondrion (GO:0005739)	transcription factor activity	0	1	0	0	0	0
RBM11	RNA binding (GO:0003723)	Regulation of nucleobase, nucleoside, nucleotide and nucleic acid metabolism (GO:0019219)	Nucleus (GO:0005634)	Nucleus	0	0	0	0	0	0
RBM7	RNA binding (GO:0003723)	Regulation of nucleobase, nucleoside, nucleotide and nucleic acid metabolism (GO:0019219)	-	Other	0	1	0	0	0	0
RFC1	DNA binding (GO:0003677)	Regulation of nucleobase, nucleoside, nucleotide and nucleic acid metabolism (GO:0019219)	Nucleus (GO:0005634); Nucleolus (GO:0005730)	Nucleus	0	0	0	0	0	0
RFX1	Transcription regulator activity (GO:0030528)	Regulation of nucleobase, nucleoside, nucleotide and nucleic acid metabolism (GO:0019219)	Nucleus (GO:0005634)	transcription factor activity	0	1	0	0	0	0
RIF1	DNA repair protein (GO:0003685)	Regulation of nucleobase, nucleoside, nucleotide and nucleic acid metabolism (GO:0019219)	Nucleus (GO:0005634)	Nucleus	0	1	0	0	0	0
RNF34	Ubiquitin-specific protease activity (GO:0004843)	Apoptosis (GO:0006915)	Cytoplasm (GO:0005737); Nucleus (GO:0005634)	Cytoplasm	0	0	0	0	0	0
RNF41	Ubiquitin-specific protease activity (GO:0004843)	Protein metabolism (GO:0019538)	-	Other	0	0	0	0	0	0
RNMT	RNA methyltransferase activity (GO:0008173)	Regulation of nucleobase, nucleoside, nucleotide and nucleic acid metabolism (GO:0019219)	Cytoplasm (GO:0005737); Nucleus (GO:0005634)	Cytoplasm	0	0	0	0	0	0
RNPS1	RNA binding (GO:0003723)	Regulation of nucleobase, nucleoside, nucleotide and nucleic acid metabolism (GO:0019219)	Nucleus (GO:0005634)	Nucleus	0	0	0	0	0	0
RPS27A	Ubiquitin-specific protease activity (GO:0004843)	Protein metabolism (GO:0019538)	Ribosome (GO:0005840); Cytoplasm (GO:0005737)	Cytoplasm	0	1	0	0	0	0
RRM1	Oxidoreductase activity (GO:0016491)	Regulation of nucleobase, nucleoside, nucleotide and nucleic acid metabolism (GO:0019219)	Cytoplasm (GO:0005737)	Cytoplasm	0	0	0	0	0	0
RRM2	Oxidoreductase activity (GO:0016491)	Regulation of nucleobase, nucleoside, nucleotide and nucleic acid metabolism (GO:0019219)	Cytoplasm (GO:0005737); Nucleus (GO:0005634)	Cytoplasm	0	0	0	0	0	0
SART3	RNA binding (GO:0003723)	Regulation of nucleobase, nucleoside, nucleotide and nucleic acid metabolism (GO:0019219)	Nucleus (GO:0005634); Cytoplasm (GO:0005737)	Nucleus	0	1	0	0	0	0
SCNN1A	Intracellular ligand-gated ion channel activity (GO:0005217)	Transport (GO:0006810)	Plasma membrane (GO:0005886)	Plasma membrane	0	1	0	0	0	0
SENP2	Ubiquitin-specific protease activity (GO:0004843)	Protein metabolism (GO:0019538)	Nucleus (GO:0005634)	Nucleus	0	1	0	0	0	1
SF3B1	Ribonucleoprotein (GO:0003733)	Regulation of nucleobase, nucleoside, nucleotide and nucleic acid metabolism (GO:0019219)	Nucleus (GO:0005634)	Nucleus	0	1	0	0	0	0
SF3B3	Ribonucleoprotein (GO:0003733)	Regulation of nucleobase, nucleoside, nucleotide and nucleic acid metabolism (GO:0019219)	Nucleus (GO:0005634); Cytoplasm (GO:0005737)	Nucleus	0	0	0	0	0	0
SFPQ	RNA binding (GO:0003723)	Regulation of nucleobase, nucleoside, nucleotide and nucleic acid metabolism (GO:0019219)	Nucleus (GO:0005634); Nucleolus (GO:0005730); Cytoplasm (GO:0005737)	Nucleus	0	1	0	0	0	0
SFRS7	RNA binding (GO:0003723)	Regulation of nucleobase, nucleoside, nucleotide and nucleic acid metabolism (GO:0019219)	Nucleus (GO:0005634); Cytoplasm (GO:0005737)	Nucleus	0	1	0	0	0	0
SGOL1	Chromatin binding (GO:0003682)	Chromosome segregation (GO:0007059)	Chromosome (GO:0005694)	Nucleus	0	0	0	0	0	0
SH3GL3	Molecular function unknown (GO:0005554)	Apoptosis (GO:0006915)	-	Other	0	1	1	0	0	0
SIX3	Transcription factor activity (GO:0003700)	Regulation of nucleobase, nucleoside, nucleotide and nucleic acid metabolism (GO:0019219)	Nucleus (GO:0005634)	transcription factor activity	0	1	0	0	0	0
SKIL	Molecular function unknown (GO:0005554)	Cell communication (GO:0007154); Signal transduction (GO:0007165)	Nucleus (GO:0005634)	Nucleus	0	1	0	0	1	0
SLC39A1	Auxiliary transport protein activity (GO:0015457)	Transport (GO:0006810)	Plasma membrane (GO:0005886); Endoplasmic reticulum (GO:0005783); Golgi apparatus (GO:0005794)	Plasma membrane	0	1	0	0	0	0
SMARCB1	DNA binding (GO:0003677)	Regulation of nucleobase, nucleoside, nucleotide and nucleic acid metabolism (GO:0019219)	Nucleus (GO:0005634); Kinetochore (GO:0000776)	Nucleus	0	0	0	0	0	0
SNAPC5	Transcription regulator activity (GO:0030528)	Regulation of nucleobase, nucleoside, nucleotide and nucleic acid metabolism (GO:0019219)	Nucleus (GO:0005634)	transcription factor activity	0	0	0	0	0	0
SNRP70	Ribonucleoprotein (GO:0003733); RNA binding (GO:0003723)	Regulation of nucleobase, nucleoside, nucleotide and nucleic acid metabolism (GO:0019219)	Nucleus (GO:0005634); Cytoplasm (GO:0005737)	Nucleus	0	1	0	0	0	0
SNRPA1	RNA binding (GO:0003723)	Regulation of nucleobase, nucleoside, nucleotide and nucleic acid metabolism (GO:0019219)	Nucleus (GO:0005634); Nucleolus (GO:0005730)	Nucleus	0	0	0	0	0	0
SNRPD2	RNA binding (GO:0003723)	Regulation of nucleobase, nucleoside, nucleotide and nucleic acid metabolism (GO:0019219)	Nucleus (GO:0005634)	Nucleus	0	0	1	0	0	0
SNRPG	RNA binding (GO:0003723)	Regulation of nucleobase, nucleoside, nucleotide and nucleic acid metabolism (GO:0019219)	Nucleus (GO:0005634); Cytoplasm (GO:0005737)	Nucleus	0	0	0	0	0	0
SRRM1	Ribonuclease activity (GO:0004540)	Regulation of nucleobase, nucleoside, nucleotide and nucleic acid metabolism (GO:0019219)	Nucleus (GO:0005634); Cytoplasm (GO:0005737)	Nucleus	0	0	0	0	0	0
STK11IP	Molecular function unknown (GO:0005554)	Cell communication (GO:0007154); Signal transduction (GO:0007165)	Cytoplasm (GO:0005737); Nucleus (GO:0005634)	Cytoplasm	0	1	0	0	1	0
STK36	Protein serine/threonine kinase activity (GO:0004674)	Cell communication (GO:0007154); Signal transduction (GO:0007165)	Cytoplasm (GO:0005737); Nucleus (GO:0005634)	Cytoplasm	0	1	0	0	0	0
SUPT16H	Transcription factor activity (GO:0003700)	Regulation of nucleobase, nucleoside, nucleotide and nucleic acid metabolism (GO:0019219)	Nucleus (GO:0005634); Cytoplasm (GO:0005737)	transcription factor activity	0	0	0	0	0	0
SUPT4H1	Transcription regulator activity (GO:0030528)	Regulation of nucleobase, nucleoside, nucleotide and nucleic acid metabolism (GO:0019219)	Nucleus (GO:0005634)	transcription factor activity	0	1	0	0	0	0
TAF11	Transcription regulator activity (GO:0030528)	Regulation of nucleobase, nucleoside, nucleotide and nucleic acid metabolism (GO:0019219)	Nucleus (GO:0005634)	transcription factor activity	0	0	0	0	0	0
TAF12	Transcription factor activity (GO:0003700)	Regulation of nucleobase, nucleoside, nucleotide and nucleic acid metabolism (GO:0019219)	Nucleus (GO:0005634)	transcription factor activity	0	1	0	0	0	0
TAF15	Transcription regulator activity (GO:0030528)	Regulation of nucleobase, nucleoside, nucleotide and nucleic acid metabolism (GO:0019219)	Nucleus (GO:0005634); Nucleolus (GO:0005730)	transcription factor activity	0	1	0	0	0	0
TALDO1	Transferase activity, transferring aldehyde or ketonic groups (GO:0016744)	Metabolism (GO:0008152); Energy pathways (GO:0006091)	Nucleus (GO:0005634)	Nucleus	0	1	0	0	0	0
TBCE	Chaperone activity (GO:0003754)	Protein metabolism (GO:0019538)	Cytoplasm (GO:0005737)	Cytoplasm	0	0	0	0	0	0
TBL3	Molecular function unknown (GO:0005554)	Biological_process unknown (GO:0000004)	Nucleolus (GO:0005730)	Nucleus	0	0	0	0	0	0
TBP	Transcription factor activity (GO:0003700)	Regulation of nucleobase, nucleoside, nucleotide and nucleic acid metabolism (GO:0019219)	Nucleus (GO:0005634)	Nucleus	0	1	0	0	0	1
TCEA1	Transcription regulator activity (GO:0030528)	Transcription (GO:0006350)	Nucleus (GO:0005634); Nucleolus (GO:0005730); Cytoplasm (GO:0005737)	transcription factor activity	0	0	0	0	0	0
TCF20	Transcription factor activity (GO:0003700)	Regulation of nucleobase, nucleoside, nucleotide and nucleic acid metabolism (GO:0019219)	Nucleus (GO:0005634)	transcription factor activity	0	1	0	0	0	0
TCF3	Transcription factor activity (GO:0003700)	Regulation of nucleobase, nucleoside, nucleotide and nucleic acid metabolism (GO:0019219)	Nucleus (GO:0005634)	Nucleus	0	0	0	1	0	1
TCF7L2	Transcription factor activity (GO:0003700)	Regulation of nucleobase, nucleoside, nucleotide and nucleic acid metabolism (GO:0019219)	Nucleus (GO:0005634)	Nucleus	0	1	0	0	0	1
TCP1	Chaperone activity (GO:0003754)	Protein metabolism (GO:0019538)	Cytoplasm (GO:0005737); Nucleus (GO:0005634); Cytosol (GO:0005829); Microtubule (GO:0005874)	Cytoplasm	0	0	0	0	0	0
TERF1	DNA binding (GO:0003677)	Regulation of nucleobase, nucleoside, nucleotide and nucleic acid metabolism (GO:0019219)	Nucleus (GO:0005634); Cytoplasm (GO:0005737)	Nucleus	0	1	0	0	0	0
TFAM	Transcription factor activity (GO:0003700)	Regulation of nucleobase, nucleoside, nucleotide and nucleic acid metabolism (GO:0019219)	Mitochondrion (GO:0005739); Nucleus (GO:0005634)	transcription factor activity	0	0	0	0	0	0
TFAP2C	Transcription factor activity (GO:0003700)	Regulation of nucleobase, nucleoside, nucleotide and nucleic acid metabolism (GO:0019219)	Nucleus (GO:0005634)	transcription factor activity	0	1	0	0	0	0
TFB2M	Transcription factor activity (GO:0003700)	Regulation of nucleobase, nucleoside, nucleotide and nucleic acid metabolism (GO:0019219)	Mitochondrion (GO:0005739)	transcription factor activity	0	1	0	0	0	0
TGIF2	Transcription factor activity (GO:0003700)	Regulation of nucleobase, nucleoside, nucleotide and nucleic acid metabolism (GO:0019219)	Nucleus (GO:0005634)	transcription factor activity	0	1	0	0	0	0
THOP1	Metallopeptidase activity (GO:0008237)	Protein metabolism (GO:0019538)	Cytoplasm (GO:0005737); Extracellular (GO:0005576); Plasma membrane (GO:0005886)	Cytoplasm	0	1	0	0	0	0
THRAP6	Transcription regulator activity (GO:0030528)	Regulation of nucleobase, nucleoside, nucleotide and nucleic acid metabolism (GO:0019219)	Nucleus (GO:0005634)	transcription factor activity	0	0	0	0	0	0
TJP3	Molecular function unknown (GO:0005554)	Transport (GO:0006810)	Plasma membrane (GO:0005886); Cytoplasm (GO:0005737)	Plasma membrane	0	1	0	0	0	0
TLE3	Transcription regulator activity (GO:0030528)	Regulation of nucleobase, nucleoside, nucleotide and nucleic acid metabolism (GO:0019219)	Nucleus (GO:0005634); Cytoplasm (GO:0005737)	transcription factor activity	0	1	0	0	0	0
TNPO1	Transporter activity (GO:0005215)	Transport (GO:0006810)	Cytoplasm (GO:0005737); Nuclear membrane (GO:0005635); Centrosome (GO:0005813)	Cytoplasm	0	1	0	0	0	0
TOP2A	DNA topoisomerase activity (GO:0003916)	Regulation of nucleobase, nucleoside, nucleotide and nucleic acid metabolism (GO:0019219)	Nucleus (GO:0005634); Nucleolus (GO:0005730); Kinetochore (GO:0000776)	Nucleus	0	1	0	0	0	0
TOPBP1	DNA binding (GO:0003677); Transcription regulator activity (GO:0030528)	Cell communication (GO:0007154); Signal transduction (GO:0007165)	Nucleus (GO:0005634); Nucleolus (GO:0005730)	Nucleus	0	0	0	0	0	0
TPM3	Cytoskeletal protein binding (GO:0008092)	Cell growth and/or maintenance (GO:0008151)	Cytoplasm (GO:0005737); Extracellular (GO:0005576); Cytosol (GO:0005829)	Cytoplasm	0	1	0	0	0	0
TREX1	Deoxyribonuclease activity (GO:0004536)	Regulation of nucleobase, nucleoside, nucleotide and nucleic acid metabolism (GO:0019219)	Nucleus (GO:0005634)	Nucleus	0	0	0	0	0	0
TRIM37	Ubiquitin binding (GO:0043130)	Protein metabolism (GO:0019538)	Peroxisome (GO:0005777); Cytoplasm (GO:0005737)	Cytoplasm	0	0	0	0	0	0
TRIM39	Molecular function unknown (GO:0005554)	Biological_process unknown (GO:0000004)	-	Other	0	1	0	0	0	0
TRIP10	Receptor signaling complex scaffold activity (GO:0030159)	Cell growth and/or maintenance (GO:0008151)	Nucleus (GO:0005634); Cytoplasm (GO:0005737); Plasma membrane (GO:0005886)	Nucleus	0	1	0	0	0	0
TRIT1	Transferase activity (GO:0016740)	Metabolism (GO:0008152); Energy pathways (GO:0006091)	Cytoplasm (GO:0005737); Nucleus (GO:0005634); Mitochondrion (GO:0005739)	Cytoplasm	0	1	0	0	0	0
TROAP	Cell adhesion molecule activity (GO:0005194)	Cell growth and/or maintenance (GO:0008151)	Cytoplasm (GO:0005737)	Cytoplasm	0	0	0	0	0	0
TSSK6	Protein serine/threonine kinase activity (GO:0004674)	Cell differentiation (GO:0030154); Signal transduction (GO:0007165)	Acrosome (GO:0001669); Perinuclear region (GO:0048471)	Nucleus	0	1	0	0	0	0
TUBG1	Structural constituent of cytoskeleton (GO:0005200)	Cell growth and/or maintenance (GO:0008151)	Nucleus (GO:0005634); Nucleolus (GO:0005730); Centrosome (GO:0005813)	Nucleus	0	1	0	0	0	0
UBE2D3	Ubiquitin-specific protease activity (GO:0004843)	Protein metabolism (GO:0019538)	Perinuclear region (GO:0048471); Nucleus (GO:0005634); Cytoplasm (GO:0005737)	Nucleus	0	1	0	0	1	0
UBE4B	Ubiquitin-specific protease activity (GO:0004843)	Protein metabolism (GO:0019538)	-	Other	0	0	0	0	0	0
UBOX5	Molecular function unknown (GO:0005554)	Protein metabolism (GO:0019538)	Nucleus (GO:0005634)	Nucleus	0	1	0	0	0	0
UGP2	Nucleotidyltransferase activity (GO:0016779)	Metabolism (GO:0008152); Energy pathways (GO:0006091)	-	Other	0	0	0	0	0	0
USP7	Ubiquitin-specific protease activity (GO:0004843)	Protein metabolism (GO:0019538)	Nucleus (GO:0005634); Cytosol (GO:0005829)	Nucleus	0	1	0	0	0	0
UTP14A	Molecular function unknown (GO:0005554)	Biological_process unknown (GO:0000004)	Ribosome (GO:0005840)	Cytoplasm	0	1	0	0	0	0
WBP11	RNA binding (GO:0003723)	Regulation of nucleobase, nucleoside, nucleotide and nucleic acid metabolism (GO:0019219)	Nucleus (GO:0005634); Integral to membrane (GO:0016021); Nucleolus (GO:0005730); Cytoplasm (GO:0005737)	Nucleus	0	1	0	0	0	0
WDR4	Molecular function unknown (GO:0005554)	Biological_process unknown (GO:0000004)	-	Other	0	0	0	0	0	0
XAB1	GTPase activity (GO:0003924)	Cell communication (GO:0007154); Signal transduction (GO:0007165)	Cytoplasm (GO:0005737); Nucleus (GO:0005634)	Cytoplasm	0	1	0	0	0	0
XPO1	Transporter activity (GO:0005215)	Cell communication (GO:0007154); Signal transduction (GO:0007165)	Nucleus (GO:0005634); Cytoplasm (GO:0005737); Nucleolus (GO:0005730); Kinetochore (GO:0000776); Cytosol (GO:0005829)	Nucleus	0	0	0	0	1	0
YWHAE	Receptor signaling complex scaffold activity (GO:0030159)	Cell communication (GO:0007154); Signal transduction (GO:0007165)	Cytoplasm (GO:0005737); Nucleus (GO:0005634); Golgi apparatus (GO:0005794); Nucleolus (GO:0005730); Mitochondrion (GO:0005739)	Cytoplasm	0	0	0	0	0	0
ZIC2	Transcription regulator activity (GO:0030528)	Regulation of nucleobase, nucleoside, nucleotide and nucleic acid metabolism (GO:0019219)	Nucleus (GO:0005634)	transcription factor activity	0	1	0	0	0	0
ZWINT	Molecular function unknown (GO:0005554)	Cell cycle (GO:0007049)	Nucleus (GO:0005634); Cytoplasm (GO:0005737); Kinetochore (GO:0000776)	Nucleus	0	0	0	0	0	0
AARS	Ligase activity (GO:0016874)	Protein metabolism (GO:0019538); Translation (GO:0043037)	Cytoplasm (GO:0005737); Mitochondrion (GO:0005739); Cytosol (GO:0005829)	Cytoplasm	0	0	0	0	0	0
ABI2	Kinase regulator activity (GO:0019207); Protein kinase binding (GO:0019901)	Cell communication (GO:0007154); Signal transduction (GO:0007165); Regulation of cell proliferation (GO:0042127)	Nucleus (GO:0005634); Cytoplasm (GO:0005737); Cytosol (GO:0005829)	Nucleus	0	0	0	0	0	0
ACACA	Ligase activity (GO:0016874)	Metabolism (GO:0008152); Energy pathways (GO:0006091)	Cytoplasm (GO:0005737)	Cytoplasm	0	0	0	0	0	0
ACP1	Acid phosphatase activity (GO:0003993)	Metabolism (GO:0008152); Energy pathways (GO:0006091)	Cytoplasm (GO:0005737)	Cytoplasm	0	0	0	0	0	0
ACTC1	Structural constituent of cytoskeleton (GO:0005200)	Cell growth and/or maintenance (GO:0008151)	Cytoplasm (GO:0005737); Nucleus (GO:0005634)	Cytoplasm	0	0	0	0	0	0
ACTL6A	Chromatin binding (GO:0003682)	Regulation of nucleobase, nucleoside, nucleotide and nucleic acid metabolism (GO:0019219)	Cytoplasm (GO:0005737); Chromosome (GO:0005694); Kinetochore (GO:0000776); Nucleus (GO:0005634)	Cytoplasm	0	0	0	0	0	0
ACVR2B	Receptor signaling protein serine/threonine kinase activity (GO:0004702)	Cell communication (GO:0007154); Signal transduction (GO:0007165)	Plasma membrane (GO:0005886)	Plasma membrane	0	0	0	0	0	0
ADSS	Ligase activity (GO:0016874)	Metabolism (GO:0008152); Energy pathways (GO:0006091)	Cytoplasm (GO:0005737)	Cytoplasm	0	0	0	0	0	0
AEBP2	DNA binding (GO:0003677)	Regulation of nucleobase, nucleoside, nucleotide and nucleic acid metabolism (GO:0019219)	Nucleus (GO:0005634); Cytoplasm (GO:0005737)	Nucleus	0	0	0	0	0	0
AGL	Glucosidase activity (GO:0015926)	Carbohydrate metabolism (GO:0005975); Energy pathways (GO:0006091)	Cytoplasm (GO:0005737); Extracellular (GO:0005576)	Cytoplasm	0	0	0	0	0	0
AGTPBP1	Carboxypeptidase activity (GO:0004180)	Protein metabolism (GO:0019538)	Nucleus (GO:0005634); Cytoplasm (GO:0005737)	Nucleus	0	0	0	0	0	0
AKAP1	Cytoskeletal anchoring activity (GO:0016343)	Cell growth and/or maintenance (GO:0008151)	Cytoplasm (GO:0005737); Nucleus (GO:0005634); Endoplasmic reticulum (GO:0005783); Mitochondrion (GO:0005739)	Cytoplasm	0	0	0	0	0	0
AKAP8	Chromatin binding (GO:0003682)	Cell communication (GO:0007154); Signal transduction (GO:0007165)	Nucleus (GO:0005634); Cytoplasm (GO:0005737)	Nucleus	0	0	0	0	0	0
AKR1A1	Oxidoreductase activity (GO:0016491)	Metabolism (GO:0008152)	Cytoplasm (GO:0005737); Plasma membrane (GO:0005886); Mitochondrion (GO:0005739)	Cytoplasm	0	0	0	0	0	0
ALDH2	Catalytic activity (GO:0003824)	Metabolism (GO:0008152); Energy pathways (GO:0006091)	Mitochondrion (GO:0005739); Cytoplasm (GO:0005737)	Cytoplasm	0	0	0	0	0	0
ANAPC10	Protein binding (GO:0005515)	Cell growth and/or maintenance (GO:0008151)	Nucleus (GO:0005634)	Nucleus	0	0	0	0	1	0
ANAPC7	Protein binding (GO:0005515)	Cell communication (GO:0007154); Signal transduction (GO:0007165)	Cytoplasm (GO:0005737); Microtubule (GO:0005874)	Cytoplasm	0	0	0	0	1	0
ANKZF1	Molecular function unknown (GO:0005554)	Biological_process unknown (GO:0000004)	Cytoplasm (GO:0005737)	Cytoplasm	0	0	0	0	0	0
AOF2	Transcription regulator activity (GO:0030528); Deacetylase activity (GO:0019213)	Regulation of nucleobase, nucleoside, nucleotide and nucleic acid metabolism (GO:0019219)	Nucleus (GO:0005634)	transcription factor activity	0	0	0	0	0	0
APTX	Protein binding (GO:0005515); Hydrolase activity (GO:0016787)	DNA repair (GO:0006281)	Nucleoplasm (GO:0005654); Nucleolus (GO:0005730)	Nucleus	0	0	0	0	0	0
ARFGEF2	Guanyl-nucleotide exchange factor activity (GO:0005085)	Cell communication (GO:0007154); Signal transduction (GO:0007165)	Cytoplasm (GO:0005737); Endoplasmic reticulum (GO:0005783); Golgi apparatus (GO:0005794); Perinuclear region (GO:0048471); Nucleus (GO:0005634); Microtubule (GO:0005874); Golgi vesicle (GO:0005798)	Cytoplasm	0	0	0	0	0	0
ARHGEF5	Guanyl-nucleotide exchange factor activity (GO:0005085)	Cell communication (GO:0007154); Signal transduction (GO:0007165)	-	Other	0	0	0	0	0	0
ARID2	DNA binding (GO:0003677)	Regulation of nucleobase, nucleoside, nucleotide and nucleic acid metabolism (GO:0019219)	-	Other	0	0	0	0	0	0
ARID3A	Transcription factor activity (GO:0003700)	Regulation of nucleobase, nucleoside, nucleotide and nucleic acid metabolism (GO:0019219)	Nucleus (GO:0005634); Nucleoplasm (GO:0005654); Cytoplasm (GO:0005737)	transcription factor activity	0	0	0	0	0	0
ARIH2	Ubiquitin-specific protease activity (GO:0004843)	Protein metabolism (GO:0019538)	Nucleus (GO:0005634)	Nucleus	0	0	0	0	0	0
ARL2	GTPase activity (GO:0003924)	Cell communication (GO:0007154); Signal transduction (GO:0007165)	Cytoplasm (GO:0005737)	Cytoplasm	0	0	0	0	0	0
ASGR1	Receptor activity (GO:0004872)	Cell communication (GO:0007154); Signal transduction (GO:0007165)	Plasma membrane (GO:0005886); Endoplasmic reticulum (GO:0005783)	Plasma membrane	0	0	0	0	0	0
ASNS	Ligase activity (GO:0016874)	Protein metabolism (GO:0019538)	Cytoplasm (GO:0005737); Cytosol (GO:0005829)	Cytoplasm	0	0	0	0	0	0
ATF1	Transcription factor activity (GO:0003700)	Regulation of nucleobase, nucleoside, nucleotide and nucleic acid metabolism (GO:0019219)	Nucleus (GO:0005634)	Nucleus	0	0	1	0	0	0
ATP1A1	ATPase activity (GO:0016887)	Transport (GO:0006810)	Plasma membrane (GO:0005886); Mitochondrion (GO:0005739); Mitochondrion (GO:0005739)	Plasma membrane	0	0	0	0	0	0
ATP5A1	Transporter activity (GO:0005215)	Metabolism (GO:0008152); Energy pathways (GO:0006091)	Mitochondrion (GO:0005739); Extracellular (GO:0005576); Zymogen granule (GO:0042588)	Cytoplasm	0	0	0	0	0	0
ATP5C1	Transporter activity (GO:0005215)	Metabolism (GO:0008152); Energy pathways (GO:0006091)	Mitochondrion (GO:0005739)	Cytoplasm	0	0	0	0	0	0
ATP5H	Transporter activity (GO:0005215)	Energy pathways (GO:0006091); Ion transport (GO:0006811)	Mitochondrial membrane (GO:0005740); Mitochondrion (GO:0005739)	Cytoplasm	0	0	0	0	0	0
AURKAIP1	Enzyme regulator activity (GO:0030234)	Regulation of enzyme activity (GO:0050790)	Nucleus (GO:0005634)	Nucleus	0	0	0	0	0	0
AXIN1	Receptor signaling complex scaffold activity (GO:0030159)	Signal transduction (GO:0007165)	Nucleus (GO:0005634); Cytoplasm (GO:0005737); Plasma membrane (GO:0005886)	Nucleus	0	0	0	0	1	1
BAHD1	Molecular function unknown (GO:0005554)	Biological_process unknown (GO:0000004)	-	Other	0	0	0	0	0	0
BANF1	DNA binding (GO:0003677)	Biological_process unknown (GO:0000004)	Nucleus (GO:0005634); Nucleolus (GO:0005730)	Nucleus	0	0	0	0	0	0
BANP	Signal transducer activity (GO:0004871)	Signal transduction (GO:0007165); Cell communication (GO:0007154)	Nucleus (GO:0005634)	Nucleus	0	0	0	0	0	0
BARD1	Transcription regulator activity (GO:0030528)	Regulation of nucleobase, nucleoside, nucleotide and nucleic acid metabolism (GO:0019219)	Nucleus (GO:0005634); Cytoplasm (GO:0005737)	transcription factor activity	0	0	0	0	0	0
BCOR	Transcription regulator activity (GO:0030528)	Regulation of nucleobase, nucleoside, nucleotide and nucleic acid metabolism (GO:0019219)	Nucleus (GO:0005634)	transcription factor activity	0	0	0	0	0	0
BHLHB9	Transcription regulator activity (GO:0030528)	Cell growth and/or maintenance (GO:0008151); Regulation of signal transduction (GO:0009966)	Nucleus (GO:0005634); Cytoplasm (GO:0005737)	transcription factor activity	0	0	0	0	0	0
BLMH	Hydrolase activity (GO:0016787)	Metabolism (GO:0008152); Energy pathways (GO:0006091)	Cytoplasm (GO:0005737); Nucleus (GO:0005634); Endoplasmic reticulum (GO:0005783); Ribosome (GO:0005840)	Cytoplasm	0	0	0	0	0	0
BNIPL	Molecular function unknown (GO:0005554)	Apoptosis (GO:0006915)	Cytoplasm (GO:0005737)	Cytoplasm	0	0	0	0	0	0
BRAF	Protein serine/threonine kinase activity (GO:0004674)	Cell communication (GO:0007154); Signal transduction (GO:0007165)	Cytoplasm (GO:0005737); Plasma membrane (GO:0005886)	Cytoplasm	0	0	0	0	0	0
BRAP	Receptor signaling complex scaffold activity (GO:0030159)	Cell communication (GO:0007154); Signal transduction (GO:0007165)	Cytoplasm (GO:0005737)	Cytoplasm	0	0	0	0	0	0
BRCA1	Transcription regulator activity (GO:0030528)	Regulation of gene expression, epigenetic (GO:0040029)	Nucleus (GO:0005634); Cytoplasm (GO:0005737); Centrosome (GO:0005813); Perinuclear region (GO:0048471); Mitochondrion (GO:0005739)	transcription factor activity	0	0	0	0	0	0
BRD3	Transcription regulator activity (GO:0030528)	Regulation of nucleobase, nucleoside, nucleotide and nucleic acid metabolism (GO:0019219)	Nucleus (GO:0005634)	transcription factor activity	0	0	0	0	0	0
BRD7	Transcription regulator activity (GO:0030528)	Regulation of cell cycle (GO:0000074); Signal transduction (GO:0007165)	Nucleus (GO:0005634); Cytoplasm (GO:0005737)	Nucleus	0	0	0	0	0	1
BRF2	Transcription factor activity (GO:0003700)	Regulation of nucleobase, nucleoside, nucleotide and nucleic acid metabolism (GO:0019219)	Nucleus (GO:0005634)	transcription factor activity	0	0	0	0	0	0
BRWD1	Transcription regulator activity (GO:0030528)	Transcription (GO:0006350)	Nucleus (GO:0005634)	transcription factor activity	0	0	0	0	0	0
C13orf34	Molecular function unknown (GO:0005554)	Cell cycle (GO:0007049)	Nucleus (GO:0005634); Cytoplasm (GO:0005737)	Nucleus	0	0	0	0	0	0
C15orf15	Molecular function unknown (GO:0005554)	Biological_process unknown (GO:0000004)	Nucleus (GO:0005634); Cytoplasm (GO:0005737); Ribosome (GO:0005840); Nucleolus (GO:0005730)	Nucleus	0	0	0	0	0	0
C15orf23	Molecular function unknown (GO:0005554)	Biological_process unknown (GO:0000004)	-	Other	0	0	0	0	0	0
C17orf61	Molecular function unknown (GO:0005554)	Biological_process unknown (GO:0000004)	Integral to membrane (GO:0016021)	Plasma membrane	0	0	0	0	0	0
C18orf10	Molecular function unknown (GO:0005554)	Biological_process unknown (GO:0000004)	-	Other	0	0	0	0	0	0
C1orf182	Molecular function unknown (GO:0005554)	Biological_process unknown (GO:0000004)	-	Other	0	0	0	0	0	0
C1orf94	Molecular function unknown (GO:0005554)	Biological_process unknown (GO:0000004)	-	Other	0	0	0	0	0	0
C1QBP	Complement receptor activity (GO:0004875)	Immune response (GO:0006955)	Mitochondrion (GO:0005739); Endoplasmic reticulum (GO:0005783); Golgi apparatus (GO:0005794); Cytoplasm (GO:0005737); Plasma membrane (GO:0005886); Nucleus (GO:0005634)	Cytoplasm	0	0	0	0	0	0
C20orf20	Transcription regulator activity (GO:0030528)	Regulation of nucleobase, nucleoside, nucleotide and nucleic acid metabolism (GO:0019219)	Nucleus (GO:0005634)	transcription factor activity	0	0	0	0	0	0
C21orf56	Molecular function unknown (GO:0005554)	Biological_process unknown (GO:0000004)	-	Other	0	0	0	0	0	0
C4orf14	Molecular function unknown (GO:0005554)	Biological_process unknown (GO:0000004)	-	Other	0	0	0	0	0	0
C5orf22	Molecular function unknown (GO:0005554)	Biological_process unknown (GO:0000004)	-	Other	0	0	0	0	0	0
C8orf30A	Molecular function unknown (GO:0005554)	Biological_process unknown (GO:0000004)	-	Other	0	0	0	0	0	0
C9orf100	Guanyl-nucleotide exchange factor activity (GO:0005085)	Signal transduction (GO:0007165)	-	Other	0	0	0	0	0	0
C9orf75	Molecular function unknown (GO:0005554)	Biological_process unknown (GO:0000004)	-	Other	0	0	0	0	0	0
C9orf86	GTPase activity (GO:0003924)	Cell communication (GO:0007154); Signal transduction (GO:0007165)	Nucleus (GO:0005634)	Nucleus	0	0	0	0	0	0
CAD	Ligase activity (GO:0016874)	Metabolism (GO:0008152); Energy pathways (GO:0006091)	Cytoplasm (GO:0005737); Nucleus (GO:0005634)	Cytoplasm	0	0	0	0	0	0
CAND1	Transcription regulator activity (GO:0030528)	Regulation of nucleobase, nucleoside, nucleotide and nucleic acid metabolism (GO:0019219)	Nucleus (GO:0005634); Mitochondrion (GO:0005739)	transcription factor activity	0	0	0	0	0	0
CAPN1	Cysteine-type peptidase activity (GO:0008234)	Protein metabolism (GO:0019538)	Cytoplasm (GO:0005737); Plasma membrane (GO:0005886); Nucleus (GO:0005634)	Cytoplasm	0	0	0	0	0	0
CARD11	Receptor signaling complex scaffold activity (GO:0030159)	Apoptosis (GO:0006915)	Plasma membrane (GO:0005886); Cytoplasm (GO:0005737)	Plasma membrane	0	0	0	0	0	0
CARM1	Methyltransferase activity (GO:0008168)	Metabolism (GO:0008152); Energy pathways (GO:0006091)	Nucleus (GO:0005634)	Nucleus	0	0	0	0	0	0
CASP3	Cysteine-type peptidase activity (GO:0008234)	Apoptosis (GO:0006915)	Mitochondrion (GO:0005739); Cytoplasm (GO:0005737); Nucleus (GO:0005634)	Cytoplasm	0	0	0	0	0	0
CBLC	Receptor signaling complex scaffold activity (GO:0030159)	Cell communication (GO:0007154); Signal transduction (GO:0007165)	Cytoplasm (GO:0005737)	Cytoplasm	0	0	1	0	0	0
CCDC113	Molecular function unknown (GO:0005554)	Biological_process unknown (GO:0000004)	-	Other	0	0	0	0	0	0
CCDC45	Molecular function unknown (GO:0005554)	Biological_process unknown (GO:0000004)	-	Other	0	0	0	0	0	0
CCDC47	Molecular function unknown (GO:0005554)	Biological_process unknown (GO:0000004)	Mitochondrion (GO:0005739)	Nucleus	0	0	0	0	0	0
CCDC88	Molecular function unknown (GO:0005554)	Biological_process unknown (GO:0000004)	-	Other	0	0	0	0	0	0
CCDC98	Molecular function unknown (GO:0005554)	Biological_process unknown (GO:0000004)	-	Other	0	0	0	0	0	0
CCNB1IP1	Molecular function unknown (GO:0005554)	Cell communication (GO:0007154); Signal transduction (GO:0007165)	Nucleus (GO:0005634)	Nucleus	0	0	0	0	0	0
CCNF	Protein kinase binding (GO:0019901)	Cell communication (GO:0007154); Signal transduction (GO:0007165)	Nucleus (GO:0005634)	Nucleus	0	0	0	0	0	0
CCNG1	Kinase regulator activity (GO:0019207)	Regulation of cell cycle (GO:0000074)	Nucleus (GO:0005634)	Nucleus	0	0	0	0	0	0
CCNK	Transcription regulator activity (GO:0030528)	Regulation of gene expression, epigenetic (GO:0040029); Regulation of cell cycle (GO:0000074); Apoptosis (GO:0006915)	Nucleus (GO:0005634)	transcription factor activity	0	0	0	0	0	0
CCT3	Chaperone activity (GO:0003754)	Protein metabolism (GO:0019538)	Cytoplasm (GO:0005737); Nucleolus (GO:0005730); Microtubule (GO:0005874)	Cytoplasm	0	0	0	0	0	0
CCT4	Chaperone activity (GO:0003754)	Protein metabolism (GO:0019538)	Cytoplasm (GO:0005737); Nucleolus (GO:0005730); Microtubule (GO:0005874); Mitochondrion (GO:0005739)	Cytoplasm	0	0	0	0	0	0
CD19	Receptor activity (GO:0004872)	Immune response (GO:0006955)	Plasma membrane (GO:0005886)	Plasma membrane	0	0	0	0	0	0
CD24	Molecular function unknown (GO:0005554)	Immune response (GO:0006955)	Plasma membrane (GO:0005886)	Plasma membrane	0	0	0	0	0	0
CD3EAP	Transcription regulator activity (GO:0030528)	Regulation of nucleobase, nucleoside, nucleotide and nucleic acid metabolism (GO:0019219)	Nucleolus (GO:0005730); Nucleus (GO:0005634); Cytoplasm (GO:0005737)	transcription factor activity	0	0	0	0	0	0
CDC34	Ligase activity (GO:0016874)	Protein metabolism (GO:0019538)	Nucleus (GO:0005634); Cytoplasm (GO:0005737)	Nucleus	0	0	0	0	0	0
CDC5L	Protein binding (GO:0005515)	Cell communication (GO:0007154); Signal transduction (GO:0007165)	Nucleus (GO:0005634); Cytoplasm (GO:0005737)	Nucleus	0	0	0	0	0	0
CDK4	Kinase activity (GO:0016301)	Cell communication (GO:0007154); Signal transduction (GO:0007165)	Cytoplasm (GO:0005737)	Cytoplasm	0	0	0	0	1	0
CDK5RAP1	Protein binding (GO:0005515)	Cell communication (GO:0007154); Signal transduction (GO:0007165)	-	Other	0	0	0	0	0	0
CDK9	Protein serine/threonine kinase activity (GO:0004674)	Regulation of nucleobase, nucleoside, nucleotide and nucleic acid metabolism (GO:0019219)	Nucleus (GO:0005634); Cytoplasm (GO:0005737); Nucleolus (GO:0005730)	Nucleus	0	0	0	0	0	0
CDKN3	Protein tyrosine/serine/threonine phosphatase activity (GO:0008138)	Cell communication (GO:0007154); Signal transduction (GO:0007165)	Nucleus (GO:0005634); Cytoplasm (GO:0005737)	Nucleus	0	0	0	0	0	0
CENPC1	DNA binding (GO:0003677)	Regulation of nucleobase, nucleoside, nucleotide and nucleic acid metabolism (GO:0019219)	Nucleus (GO:0005634); Nucleolus (GO:0005730); Kinetochore (GO:0000776)	Nucleus	0	0	0	0	0	0
CENPF	Transcription factor binding (GO:0008134)	Cell growth and/or maintenance (GO:0008151)	Nucleus (GO:0005634); Kinetochore (GO:0000776); Cytoplasm (GO:0005737)	transcription factor activity	0	0	0	0	0	0
CENPJ	Structural constituent of cytoskeleton (GO:0005200)	Cell communication (GO:0007154); Signal transduction (GO:0007165)	Cytoplasm (GO:0005737); Centrosome (GO:0005813); Nucleus (GO:0005634)	Cytoplasm	0	0	0	0	0	0
CEP70	Structural molecule activity (GO:0005198)	Cell growth and/or maintenance (GO:0008151)	Centrosome (GO:0005813)	Cytoplasm	0	0	0	0	0	0
CEP72	Molecular function unknown (GO:0005554)	Biological_process unknown (GO:0000004)	Centrosome (GO:0005813); Nucleus (GO:0005634); Cytoplasm (GO:0005737)	Cytoplasm	0	0	0	0	0	0
CEP76	Molecular function unknown (GO:0005554)	Biological_process unknown (GO:0000004)	-	Other	0	0	0	0	0	0
CGN	Cell adhesion molecule activity (GO:0005194)	Cell growth and/or maintenance (GO:0008151)	Plasma membrane (GO:0005886); Nucleus (GO:0005634)	Plasma membrane	0	0	0	0	0	0
CHAF1B	Chaperone activity (GO:0003754)	Regulation of nucleobase, nucleoside, nucleotide and nucleic acid metabolism (GO:0019219)	Nucleus (GO:0005634)	Nucleus	0	0	0	0	0	0
CHD1	DNA binding (GO:0003677)	Regulation of nucleobase, nucleoside, nucleotide and nucleic acid metabolism (GO:0019219)	Nucleus (GO:0005634); Cytoplasm (GO:0005737)	Nucleus	0	0	0	0	0	0
CHD8	Transcription regulator activity (GO:0030528)	Regulation of nucleobase, nucleoside, nucleotide and nucleic acid metabolism (GO:0019219)	Nucleus (GO:0005634); Cytoplasm (GO:0005737)	transcription factor activity	0	0	0	0	0	0
CHFR	Ligase activity (GO:0016874)	Regulation of cell cycle (GO:0000074)	Nucleus (GO:0005634)	Nucleus	0	0	0	0	0	0
CHKA	Lipid kinase activity (GO:0001727)	Metabolism (GO:0008152); Energy pathways (GO:0006091)	-	Other	0	0	0	0	0	0
CHORDC1	Molecular function unknown (GO:0005554)	Biological_process unknown (GO:0000004)	-	Other	0	0	0	0	0	0
CHTF18	DNA binding (GO:0003677)	Regulation of nucleobase, nucleoside, nucleotide and nucleic acid metabolism (GO:0019219)	Nucleus (GO:0005634)	Nucleus	0	0	0	0	0	0
CITED4	Transcription regulator activity (GO:0030528)	Regulation of nucleobase, nucleoside, nucleotide and nucleic acid metabolism (GO:0019219)	Nucleus (GO:0005634); Cytoplasm (GO:0005737)	transcription factor activity	0	0	0	0	0	0
CKAP5	Cytoskeletal protein binding (GO:0008092)	Mitosis (GO:0007067)	Centrosome (GO:0005813); Microtubule (GO:0005874); Mitochondrion (GO:0005739)	Cytoplasm	0	0	0	0	0	0
CLDN12	Cell adhesion molecule activity (GO:0005194)	Cell growth and/or maintenance (GO:0008151)	Plasma membrane (GO:0005886)	Plasma membrane	0	0	0	0	0	0
CLDN3	Cell adhesion molecule activity (GO:0005194)	Cell growth and/or maintenance (GO:0008151)	Plasma membrane (GO:0005886)	Plasma membrane	0	0	0	0	0	0
CLDN7	Cell adhesion molecule activity (GO:0005194)	Cell growth and/or maintenance (GO:0008151)	Plasma membrane (GO:0005886)	Plasma membrane	0	0	0	0	0	0
CLNS1A	Transporter activity (GO:0005215)	Transport (GO:0006810)	Plasma membrane (GO:0005886); Nucleus (GO:0005634); Cytoplasm (GO:0005737)	Plasma membrane	0	0	0	0	0	0
CNKSR1	Kinase binding (GO:0019900)	Signal complex formation (GO:0007172); Cell death (GO:0008219)	Actin cytoskeleton (GO:0015629); Cytoplasm (GO:0005737); Integral to membrane (GO:0016021)	Cytoplasm	0	0	0	0	0	0
CNNM3	Molecular function unknown (GO:0005554)	Cell communication (GO:0007154); Signal transduction (GO:0007165)	Nucleus (GO:0005634)	Nucleus	0	0	0	0	0	0
CNOT1	Transcription regulator activity (GO:0030528)	Transcription (GO:0006350)	Nucleus (GO:0005634)	transcription factor activity	0	0	0	0	0	0
CNOT3	Transcription regulator activity (GO:0030528)	Regulation of nucleobase, nucleoside, nucleotide and nucleic acid metabolism (GO:0019219)	Nucleus (GO:0005634)	transcription factor activity	0	0	0	0	0	0
CNOT7	Transcription regulator activity (GO:0030528)	Regulation of nucleobase, nucleoside, nucleotide and nucleic acid metabolism (GO:0019219)	Nucleus (GO:0005634); Cytoplasm (GO:0005737)	transcription factor activity	0	0	0	0	0	0
COPG2	Transporter activity (GO:0005215)	Transport (GO:0006810)	Cytoplasm (GO:0005737); Golgi apparatus (GO:0005794)	Cytoplasm	0	0	0	0	0	0
CORO2A	Molecular function unknown (GO:0005554)	Cell communication (GO:0007154); Signal transduction (GO:0007165)	Nucleus (GO:0005634)	Nucleus	0	0	0	0	0	0
COX17	Chaperone activity (GO:0003754)	Metabolism (GO:0008152); Energy pathways (GO:0006091)	Mitochondrion (GO:0005739); Cytoplasm (GO:0005737)	Cytoplasm	0	0	0	0	0	0
CPSF1	RNA binding (GO:0003723)	Regulation of nucleobase, nucleoside, nucleotide and nucleic acid metabolism (GO:0019219)	Nucleus (GO:0005634)	Nucleus	0	0	0	0	0	0
CPSF3	RNA binding (GO:0003723)	Regulation of nucleobase, nucleoside, nucleotide and nucleic acid metabolism (GO:0019219)	Nucleus (GO:0005634)	Nucleus	0	0	0	0	0	0
CPSF3L	Endonuclease activity (GO:0004519)	Regulation of cell cycle (GO:0000074)	Nucleus (GO:0005634); Cytoplasm (GO:0005737)	Nucleus	0	0	0	0	0	0
CPSF6	RNA binding (GO:0003723)	Regulation of nucleobase, nucleoside, nucleotide and nucleic acid metabolism (GO:0019219)	Nucleus (GO:0005634)	Nucleus	0	0	0	0	0	0
CRB3	Cell adhesion molecule activity (GO:0005194)	Cell-cell adhesion (GO:0016337)	Apical membrane (GO:0016327)	Plasma membrane	0	0	0	0	0	0
CRKL	Receptor signaling complex scaffold activity (GO:0030159)	Cell communication (GO:0007154); Signal transduction (GO:0007165)	Cytoplasm (GO:0005737); Nucleus (GO:0005634)	Cytoplasm	0	0	1	0	0	0
CRLS1	Translation regulator activity (GO:0045182)	Regulation of nucleobase, nucleoside, nucleotide and nucleic acid metabolism (GO:0019219)	-	Other	0	0	0	0	0	0
CROCC	Structural molecule activity (GO:0005198)	Cell growth and/or maintenance (GO:0008151)	Cytoplasm (GO:0005737); Endoplasmic reticulum (GO:0005783)	Cytoplasm	0	0	0	0	0	0
CSDA	DNA binding (GO:0003677)	Regulation of nucleobase, nucleoside, nucleotide and nucleic acid metabolism (GO:0019219)	Nucleus (GO:0005634); Cytoplasm (GO:0005737)	Nucleus	0	0	0	0	0	0
CSE1L	Transporter activity (GO:0005215)	Transport (GO:0006810)	Nucleus (GO:0005634); Cytoplasm (GO:0005737); Extracellular (GO:0005576); Mitochondrion (GO:0005739)	Nucleus	0	0	0	0	0	0
CSNK2A1	Protein serine/threonine kinase activity (GO:0004674)	Signal transduction (GO:0007165); Protein modification (GO:0006464)	Nucleus (GO:0005634); Cytoplasm (GO:0005737); Plasma membrane (GO:0005886)	Nucleus	0	0	0	0	0	1
CSTF2	RNA binding (GO:0003723)	Regulation of nucleobase, nucleoside, nucleotide and nucleic acid metabolism (GO:0019219)	Nucleus (GO:0005634)	Nucleus	0	0	0	0	0	0
CTCF	Transcription regulator activity (GO:0030528)	Regulation of nucleobase, nucleoside, nucleotide and nucleic acid metabolism (GO:0019219)	Nucleus (GO:0005634)	Nucleus	0	0	0	0	1	0
CTDP1	Transcription factor binding (GO:0008134)	Transcription (GO:0006350)	Nucleus (GO:0005634)	transcription factor activity	0	0	0	0	0	0
CTSC	Cysteine-type peptidase activity (GO:0008234)	Protein metabolism (GO:0019538)	Lysosome (GO:0005764); Mitochondrion (GO:0005739)	Cytoplasm	0	0	0	0	0	0
CUGBP1	RNA binding (GO:0003723)	Regulation of gene expression, epigenetic (GO:0040029)	Cytoplasm (GO:0005737); Nucleus (GO:0005634)	Cytoplasm	0	0	0	0	0	0
CUL1	Ubiquitin-specific protease activity (GO:0004843)	Protein metabolism (GO:0019538)	Nucleus (GO:0005634); Cytoplasm (GO:0005737)	Nucleus	0	0	0	1	1	1
CUTC	Molecular function unknown (GO:0005554)	Biological_process unknown (GO:0000004)	Nucleolus (GO:0005730)	Nucleus	0	0	0	0	0	0
CWF19L1	Molecular function unknown (GO:0005554)	Biological_process unknown (GO:0000004)	-	Other	0	0	0	0	0	0
CXXC1	Transcription regulator activity (GO:0030528)	Regulation of nucleobase, nucleoside, nucleotide and nucleic acid metabolism (GO:0019219)	Nucleus (GO:0005634)	transcription factor activity	0	0	0	0	0	0
DAB1	Receptor signaling complex scaffold activity (GO:0030159)	Cell communication (GO:0007154); Signal transduction (GO:0007165)	Cytoplasm (GO:0005737)	Cytoplasm	0	0	0	0	0	0
DBP	Transcription factor activity (GO:0003700)	Regulation of nucleobase, nucleoside, nucleotide and nucleic acid metabolism (GO:0019219)	Nucleus (GO:0005634)	transcription factor activity	0	0	0	0	0	0
DCP2	RNA binding (GO:0003723)	Regulation of nucleobase, nucleoside, nucleotide and nucleic acid metabolism (GO:0019219)	Cytoplasm (GO:0005737); Nucleus (GO:0005634)	Cytoplasm	0	0	0	0	0	0
DDIT4L	Molecular function unknown (GO:0005554)	Biological_process unknown (GO:0000004)	-	Other	0	0	0	0	0	0
DDX1	RNA binding (GO:0003723)	Regulation of nucleobase, nucleoside, nucleotide and nucleic acid metabolism (GO:0019219)	Nucleus (GO:0005634); Nucleolus (GO:0005730)	Nucleus	0	0	0	0	0	0
DDX19A	Molecular function unknown (GO:0005554)	Regulation of nucleobase, nucleoside, nucleotide and nucleic acid metabolism (GO:0019219)	-	Other	0	0	0	0	0	0
DDX19B	ATPase activity (GO:0016887)	Metabolism (GO:0008152)	Nucleus (GO:0005634)	Nucleus	0	0	0	0	0	0
DEDD2	Transcription regulator activity (GO:0030528)	Apoptosis (GO:0006915)	Nucleus (GO:0005634); Nucleolus (GO:0005730); Cytoplasmic vesicle (GO:0016023)	transcription factor activity	0	0	0	0	0	0
DEF6	Guanyl-nucleotide exchange factor activity (GO:0005085)	Cell communication (GO:0007154); Signal transduction (GO:0007165)	Cytoplasm (GO:0005737); Plasma membrane (GO:0005886)	Cytoplasm	0	0	0	0	0	0
DFFB	Deoxyribonuclease activity (GO:0004536)	Regulation of nucleobase, nucleoside, nucleotide and nucleic acid metabolism (GO:0019219)	Nucleus (GO:0005634); Cytoplasm (GO:0005737)	Nucleus	0	0	0	0	0	0
DGKZ	Catalytic activity (GO:0003824)	Vesicle-mediated transport (GO:0016192)	Cytoplasm (GO:0005737); Nucleus (GO:0005634); Plasma membrane (GO:0005886); Cytosol (GO:0005829); Microsome (GO:0005792)	Cytoplasm	0	0	0	0	0	0
DHX30	RNA binding (GO:0003723)	RNA metabolism (GO:0016070)	Nucleus (GO:0005634); Mitochondrion (GO:0005739)	Nucleus	0	0	0	0	0	0
DHX34	Helicase activity (GO:0004386)	Regulation of nucleobase, nucleoside, nucleotide and nucleic acid metabolism (GO:0019219)	-	Other	0	0	0	0	0	0
DHX9	Transcription factor activity (GO:0003700)	Regulation of nucleobase, nucleoside, nucleotide and nucleic acid metabolism (GO:0019219)	Cytoplasm (GO:0005737); Nucleus (GO:0005634); Nucleolus (GO:0005730); Cytoplasmic vesicle (GO:0016023); Integral to membrane (GO:0016021)	transcription factor activity	0	0	0	0	0	0
DIAPH2	Receptor binding (GO:0005102)	Cell communication (GO:0007154); Signal transduction (GO:0007165)	Cytoplasm (GO:0005737); Endosome (GO:0005768); Nucleus (GO:0005634)	Cytoplasm	0	0	0	0	0	0
DICER1	Ribonuclease activity (GO:0004540)	Gene silencing (GO:0016458)	Cytoplasm (GO:0005737); Endoplasmic reticulum (GO:0005783)	Cytoplasm	0	0	0	0	0	0
DLAT	Acyltransferase activity (GO:0008415)	Metabolism (GO:0008152); Energy pathways (GO:0006091)	Mitochondrion (GO:0005739)	Cytoplasm	0	0	0	0	0	0
DLG3	Cell adhesion molecule activity (GO:0005194)	Cell communication (GO:0007154); Signal transduction (GO:0007165)	Plasma membrane (GO:0005886); Endoplasmic reticulum (GO:0005783); Cytoplasm (GO:0005737)	Plasma membrane	0	0	0	0	0	0
DNAJA3	Chaperone activity (GO:0003754)	Apoptosis (GO:0006915)	Mitochondrion (GO:0005739); Cytoplasm (GO:0005737); Nucleus (GO:0005634)	Cytoplasm	0	0	0	0	0	0
DNAJC7	Chaperone activity (GO:0003754)	Protein folding (GO:0006457)	Cytoplasm (GO:0005737); Nucleus (GO:0005634)	Cytoplasm	0	0	0	0	0	0
DNMT1	DNA-methyltransferase activity (GO:0009008)	Regulation of nucleobase, nucleoside, nucleotide and nucleic acid metabolism (GO:0019219)	Nucleus (GO:0005634); Nucleolus (GO:0005730); Mitochondrion (GO:0005739)	Nucleus	0	0	0	0	0	0
DNTTIP2	DNA binding (GO:0003677)	Regulation of nucleobase, nucleoside, nucleotide and nucleic acid metabolism (GO:0019219)	Nucleus (GO:0005634); Cytoplasm (GO:0005737)	Nucleus	0	0	0	0	0	0
DTNB	Structural constituent of cytoskeleton (GO:0005200)	Cell growth and/or maintenance (GO:0008151)	Cytoplasm (GO:0005737)	Cytoplasm	0	0	0	0	0	0
DUSP22	Protein tyrosine/serine/threonine phosphatase activity (GO:0008138)	Cell communication (GO:0007154); Signal transduction (GO:0007165)	Cytoplasm (GO:0005737); Nucleus (GO:0005634)	Cytoplasm	0	0	0	0	0	0
DUSP23	Protein tyrosine/serine/threonine phosphatase activity (GO:0008138)	Cell communication (GO:0007154); Signal transduction (GO:0007165)	Cytoplasm (GO:0005737); Nucleolus (GO:0005730); Cytosol (GO:0005829)	Cytoplasm	0	0	0	0	0	0
DUT	Hydrolase activity (GO:0016787)	DNA replication (GO:0006260)	Cytoplasm (GO:0005737)	Cytoplasm	0	0	0	0	0	0
E2F1	Transcription factor activity (GO:0003700)	Regulation of nucleobase, nucleoside, nucleotide and nucleic acid metabolism (GO:0019219)	Nucleus (GO:0005634); Cytoplasm (GO:0005737)	transcription factor activity	0	0	0	0	0	0
E2F5	Transcription factor activity (GO:0003700)	Regulation of nucleobase, nucleoside, nucleotide and nucleic acid metabolism (GO:0019219)	Cytoplasm (GO:0005737); Nucleus (GO:0005634)	Cytoplasm	0	0	0	0	1	0
E2F6	Transcription regulator activity (GO:0030528)	Regulation of cell cycle (GO:0000074)	Nucleus (GO:0005634)	transcription factor activity	0	0	0	0	0	0
ECH1	Catalytic activity (GO:0003824)	Metabolism (GO:0008152); Energy pathways (GO:0006091)	Peroxisome (GO:0005777); Mitochondrion (GO:0005739); Cytoplasm (GO:0005737)	Cytoplasm	0	0	0	0	0	0
ECHS1	Catalytic activity (GO:0003824)	Metabolism (GO:0008152); Energy pathways (GO:0006091)	Mitochondrion (GO:0005739)	Cytoplasm	0	0	0	0	0	0
ECSIT	Receptor signaling complex scaffold activity (GO:0030159)	Cell communication (GO:0007154); Signal transduction (GO:0007165)	Cytoplasm (GO:0005737); Nucleus (GO:0005634); Mitochondrion (GO:0005739)	Cytoplasm	0	0	0	0	0	0
ECT2	Guanyl-nucleotide exchange factor activity (GO:0005085)	Cell communication (GO:0007154); Signal transduction (GO:0007165)	Cytoplasm (GO:0005737); Nucleus (GO:0005634); Membrane fraction (GO:0005624)	Cytoplasm	0	0	0	0	0	0
EDD1	Ubiquitin-specific protease activity (GO:0004843)	Protein metabolism (GO:0019538)	Nucleus (GO:0005634)	Nucleus	0	0	0	0	0	0
EDNRB	G-protein coupled receptor activity (GO:0004930)	Cell communication (GO:0007154); Signal transduction (GO:0007165)	Plasma membrane (GO:0005886); Lysosome (GO:0005764); Endoplasmic reticulum (GO:0005783)	Plasma membrane	0	0	0	0	0	0
EED	Transcription regulator activity (GO:0030528)	Regulation of gene expression, epigenetic (GO:0040029)	Nucleus (GO:0005634); Cytoplasm (GO:0005737)	transcription factor activity	0	0	0	0	0	0
EFNA4	Receptor binding (GO:0005102)	Cell communication (GO:0007154); Signal transduction (GO:0007165)	Plasma membrane (GO:0005886); Extracellular (GO:0005576)	Plasma membrane	0	0	0	0	0	0
EIF2B4	Translation regulator activity (GO:0045182)	Protein metabolism (GO:0019538)	Cytoplasm (GO:0005737); Cytosol (GO:0005829)	Cytoplasm	0	0	0	0	0	0
EIF2B5	Translation regulator activity (GO:0045182)	Protein metabolism (GO:0019538)	Cytoplasm (GO:0005737); Cytosol (GO:0005829)	Cytoplasm	0	0	0	0	0	0
EIF2S2	Translation regulator activity (GO:0045182)	Protein metabolism (GO:0019538)	Cytoplasm (GO:0005737); Nucleolus (GO:0005730)	Cytoplasm	0	0	0	0	0	0
EIF3S1	Translation regulator activity (GO:0045182)	Protein metabolism (GO:0019538)	Cytoplasm (GO:0005737)	Cytoplasm	0	0	0	0	0	0
EIF3S3	Translation regulator activity (GO:0045182)	Protein metabolism (GO:0019538); Translation (GO:0043037)	Ribosome (GO:0005840); Cytoplasm (GO:0005737); Cytosol (GO:0005829)	Cytoplasm	0	0	0	0	0	0
EIF3S4	Translation regulator activity (GO:0045182)	Protein metabolism (GO:0019538)	Cytoplasm (GO:0005737)	Cytoplasm	0	0	0	0	0	0
EIF3S6	Translation regulator activity (GO:0045182)	Protein metabolism (GO:0019538)	Nucleus (GO:0005634); Cytoplasm (GO:0005737)	Nucleus	0	0	0	0	0	0
EIF3S6IP	Translation regulator activity (GO:0045182)	Protein metabolism (GO:0019538)	Cytoplasm (GO:0005737)	Cytoplasm	0	0	0	0	0	0
EIF4A1	Translation regulator activity (GO:0045182)	Protein metabolism (GO:0019538)	Nucleus (GO:0005634); Cytoplasm (GO:0005737); Ribosome (GO:0005840)	Nucleus	0	0	0	0	0	0
EIF4G1	Translation regulator activity (GO:0045182)	Protein metabolism (GO:0019538)	Nucleus (GO:0005634); Cytoplasm (GO:0005737)	Nucleus	0	0	0	0	0	0
EIF5	Translation regulator activity (GO:0045182); GTPase activator activity (GO:0005096)	Protein metabolism (GO:0019538)	Cytoplasm (GO:0005737)	Cytoplasm	0	0	0	0	0	0
EIF5A	Translation factor activity, nucleic acid binding (GO:0008135)	Protein metabolism (GO:0019538)	Cytoplasm (GO:0005737); Nucleus (GO:0005634); Nucleolus (GO:0005730); Mitochondrion (GO:0005739)	Cytoplasm	0	0	0	0	0	0
ELF3	Transcription factor activity (GO:0003700)	Regulation of nucleobase, nucleoside, nucleotide and nucleic acid metabolism (GO:0019219)	Nucleus (GO:0005634)	Nucleus	0	0	1	0	0	0
EMB	Cell adhesion molecule activity (GO:0005194)	Cell growth and/or maintenance (GO:0008151)	Plasma membrane (GO:0005886)	Plasma membrane	0	0	0	0	0	0
EMD	Structural molecule activity (GO:0005198)	Cell growth and/or maintenance (GO:0008151)	Nucleus (GO:0005634); Plasma membrane (GO:0005886); Cytoplasm (GO:0005737); Endoplasmic reticulum (GO:0005783); Mitochondrion (GO:0005739)	Nucleus	0	0	0	0	0	0
EML4	Structural molecule activity (GO:0005198)	Cell growth and/or maintenance (GO:0008151)	Cytoplasm (GO:0005737); Microtubule (GO:0005874)	Cytoplasm	0	0	0	0	0	0
EP300	Transcription regulator activity (GO:0030528)	Regulation of nucleobase, nucleoside, nucleotide and nucleic acid metabolism (GO:0019219)	Cytoplasm (GO:0005737); Nucleus (GO:0005634)	Cytoplasm	0	0	0	1	1	1
EPHB6	Transmembrane receptor protein tyrosine kinase activity (GO:0004714)	Cell communication (GO:0007154); Signal transduction (GO:0007165)	Plasma membrane (GO:0005886)	Plasma membrane	0	0	0	0	0	0
ETF1	Translation regulator activity (GO:0045182)	Protein metabolism (GO:0019538)	Ribosome (GO:0005840); Cytoplasm (GO:0005737); Nucleolus (GO:0005730)	Cytoplasm	0	0	0	0	0	0
ETV4	Transcription factor activity (GO:0003700)	Regulation of nucleobase, nucleoside, nucleotide and nucleic acid metabolism (GO:0019219)	Nucleus (GO:0005634); Extracellular (GO:0005576)	transcription factor activity	0	0	0	0	0	0
EXOSC10	Protein serine/threonine kinase activity (GO:0004674)	Biological_process unknown (GO:0000004)	Nucleolus (GO:0005730); Nucleoplasm (GO:0005654)	Nucleus	0	0	0	0	0	0
EXOSC4	Ribonuclease activity (GO:0004540)	Regulation of nucleobase, nucleoside, nucleotide and nucleic acid metabolism (GO:0019219)	Nucleolus (GO:0005730); Nucleus (GO:0005634); Cytoplasm (GO:0005737)	Nucleus	0	0	0	0	0	0
EXOSC6	Ribonuclease activity (GO:0004540)	Regulation of nucleobase, nucleoside, nucleotide and nucleic acid metabolism (GO:0019219)	Nucleus (GO:0005634)	Nucleus	0	0	0	0	0	0
EZH2	Transcription regulator activity (GO:0030528)	Regulation of nucleobase, nucleoside, nucleotide and nucleic acid metabolism (GO:0019219)	Nucleus (GO:0005634)	transcription factor activity	0	0	0	0	0	0
F2RL1	G-protein coupled receptor activity (GO:0004930)	Cell communication (GO:0007154); Signal transduction (GO:0007165)	Cell surface (GO:0009986); Late endosome (GO:0005770); Lysosome (GO:0005764); Plasma membrane (GO:0005886); Cytoplasmic vesicle (GO:0016023); Golgi apparatus (GO:0005794)	Plasma membrane	0	0	0	0	0	0
FAF1	Receptor signaling complex scaffold activity (GO:0030159)	Apoptosis (GO:0006915)	Nucleus (GO:0005634); Cytoplasm (GO:0005737); Perinuclear region (GO:0048471)	Nucleus	0	0	0	0	0	0
FAM103A1	Molecular function unknown (GO:0005554)	Biological_process unknown (GO:0000004)	-	Other	0	0	0	0	0	0
FAM124A	Molecular function unknown (GO:0005554)	Biological_process unknown (GO:0000004)	-	Other	0	0	0	0	0	0
FAM60A	Molecular function unknown (GO:0005554)	Biological_process unknown (GO:0000004)	Cytoplasm (GO:0005737); Nucleus (GO:0005634)	Cytoplasm	0	0	0	0	0	0
FANCE	DNA binding (GO:0003677)	Regulation of nucleobase, nucleoside, nucleotide and nucleic acid metabolism (GO:0019219)	Nucleus (GO:0005634); Cytoplasm (GO:0005737)	Nucleus	0	0	0	0	0	0
FANCG	DNA binding (GO:0003677)	DNA repair (GO:0006281)	Cytoplasm (GO:0005737); Nucleus (GO:0005634); Endoplasmic reticulum (GO:0005783)	Cytoplasm	0	0	0	0	0	0
FBXO28	Molecular function unknown (GO:0005554)	Biological_process unknown (GO:0000004)	Nucleus (GO:0005634); Cytoplasm (GO:0005737)	Nucleus	0	0	0	0	0	0
FBXO30	Ubiquitin-specific protease activity (GO:0004843)	Protein metabolism (GO:0019538)	Cytoplasm (GO:0005737)	Cytoplasm	0	0	0	0	0	0
FBXO5	Molecular function unknown (GO:0005554)	Cell communication (GO:0007154); Signal transduction (GO:0007165)	Cytoplasm (GO:0005737)	Cytoplasm	0	0	0	0	0	0
FBXW4	Ubiquitin-specific protease activity (GO:0004843)	Protein metabolism (GO:0019538)	Cytoplasm (GO:0005737)	Cytoplasm	0	0	0	0	0	0
FGD4	Guanyl-nucleotide exchange factor activity (GO:0005085)	Cell communication (GO:0007154); Signal transduction (GO:0007165)	Cytoskeleton (GO:0005856)	Cytoplasm	0	0	0	0	0	0
FGFR3	Transmembrane receptor protein tyrosine kinase activity (GO:0004714)	Enzyme linked receptor protein signaling pathway (GO:0007167); Cellular morphogenesis during differentiation (GO:0000904)	Plasma membrane (GO:0005886); Nucleus (GO:0005634); Cytoplasm (GO:0005737); Cytoplasmic vesicle (GO:0016023); Perinuclear vesicle (None)	Plasma membrane	0	0	0	0	0	0
FGFR4	Transmembrane receptor protein tyrosine kinase activity (GO:0004714)	Cell communication (GO:0007154); Signal transduction (GO:0007165)	Plasma membrane (GO:0005886)	Plasma membrane	0	0	0	0	0	0
FKBP4	Isomerase activity (GO:0016853)	Metabolism (GO:0008152); Energy pathways (GO:0006091)	Cytoplasm (GO:0005737); Nucleus (GO:0005634)	Cytoplasm	0	0	0	0	0	0
FKBP5	Isomerase activity (GO:0016853)	Metabolism (GO:0008152); Energy pathways (GO:0006091)	Cytoplasm (GO:0005737)	Cytoplasm	0	0	0	0	0	0
FKBPL	Molecular function unknown (GO:0005554)	Cell cycle (GO:0007049)	-	Other	0	0	0	0	0	0
FLRT3	Cell adhesion molecule activity (GO:0005194)	Cell communication (GO:0007154); Signal transduction (GO:0007165)	Plasma membrane (GO:0005886); Cytoplasm (GO:0005737)	Plasma membrane	0	0	0	0	0	0
FLT1	Transmembrane receptor protein tyrosine kinase activity (GO:0004714)	Cell communication (GO:0007154); Signal transduction (GO:0007165)	Plasma membrane (GO:0005886); Extracellular (GO:0005576)	Plasma membrane	0	0	0	0	0	0
FNBP1L	Cytoskeletal protein binding (GO:0008092)	Signal transduction (GO:0007165)	Microtubule (GO:0005874); Nucleus (GO:0005634)	Cytoplasm	0	0	0	0	0	0
FOXH1	Transcription regulator activity (GO:0030528)	Regulation of nucleobase, nucleoside, nucleotide and nucleic acid metabolism (GO:0019219)	Nucleus (GO:0005634)	Nucleus	0	0	0	0	1	0
FRAP1	Kinase activity (GO:0016301)	Cell communication (GO:0007154); Signal transduction (GO:0007165)	Plasma membrane (GO:0005886); Cytoplasm (GO:0005737); Nucleus (GO:0005634); Mitochondrion (GO:0005739); Cytosol (GO:0005829)	Plasma membrane	0	0	0	0	0	0
FSD1	Molecular function unknown (GO:0005554)	Biological_process unknown (GO:0000004)	Centrosome (GO:0005813)	Cytoplasm	0	0	0	0	0	0
FXYD1	Ion channel activity (GO:0005216)	Muscle contraction (GO:0006936)	Plasma membrane (GO:0005886)	Plasma membrane	0	0	0	0	0	0
GABPB2	Transcription factor activity (GO:0003700)	Regulation of nucleobase, nucleoside, nucleotide and nucleic acid metabolism (GO:0019219)	Nucleus (GO:0005634)	transcription factor activity	0	0	0	0	0	0
GABRB3	Extracellular ligand-gated ion channel activity (GO:0005230)	Cell communication (GO:0007154); Signal transduction (GO:0007165)	Cell surface (GO:0009986); Cytoplasm (GO:0005737); Perinuclear region (GO:0048471); Nucleus (GO:0005634); Endoplasmic reticulum (GO:0005783); Integral to membrane (GO:0016021)	Plasma membrane	0	0	0	0	0	0
GATAD2A	Transcription regulator activity (GO:0030528)	Regulation of nucleobase, nucleoside, nucleotide and nucleic acid metabolism (GO:0019219)	Nucleus (GO:0005634); Cytoplasm (GO:0005737)	transcription factor activity	0	0	0	0	0	0
GCH1	Hydrolase activity (GO:0016787)	Metabolism (GO:0008152); Energy pathways (GO:0006091)	-	Other	0	0	0	0	0	0
GCHFR	Molecular function unknown (GO:0005554)	Metabolism (GO:0008152); Energy pathways (GO:0006091)	-	Other	0	0	0	0	0	0
GCSH	Transferase activity (GO:0016740)	Metabolism (GO:0008152); Energy pathways (GO:0006091)	Mitochondrion (GO:0005739); Extracellular (GO:0005576)	Cytoplasm	0	0	0	0	0	0
GEMIN4	Molecular function unknown (GO:0005554)	Reproductive behavior (GO:0019098)	Nucleus (GO:0005634); Cytoplasm (GO:0005737); Nucleolus (GO:0005730); Cytosol (GO:0005829)	Nucleus	0	0	0	0	0	0
GEMIN5	Ribonucleoprotein (GO:0003733)	Regulation of nucleobase, nucleoside, nucleotide and nucleic acid metabolism (GO:0019219)	Cytoplasm (GO:0005737); Nucleus (GO:0005634)	Cytoplasm	0	0	0	0	0	0
GGA2	Transporter activity (GO:0005215)	Transport (GO:0006810)	Golgi apparatus (GO:0005794)	Cytoplasm	0	0	0	0	0	0
GGA3	Transporter activity (GO:0005215)	Transport (GO:0006810)	Golgi apparatus (GO:0005794); Cytoplasmic vesicle (GO:0016023); Cytoplasm (GO:0005737); Golgi membrane (GO:0000139); Cytosol (GO:0005829)	Cytoplasm	0	0	0	0	0	0
GJA7	Transporter activity (GO:0005215)	Transport (GO:0006810)	Perinuclear region (GO:0048471); Cell surface (GO:0009986)	Plasma membrane	0	0	0	0	0	0
GLI2	Transcription factor activity (GO:0003700)	Regulation of nucleobase, nucleoside, nucleotide and nucleic acid metabolism (GO:0019219)	Nucleus (GO:0005634); Cytoplasm (GO:0005737)	transcription factor activity	0	0	0	0	0	0
GLMN	Receptor binding (GO:0005102); Protein domain specific binding (GO:0019904)	Signal transduction (GO:0007165); Regulation of cell proliferation (GO:0042127)	Cytoplasm (GO:0005737)	Cytoplasm	0	0	0	0	0	0
GLS2	Hydrolase activity (GO:0016787)	Metabolism (GO:0008152); Energy pathways (GO:0006091)	Mitochondrion (GO:0005739); Nucleus (GO:0005634)	Cytoplasm	0	0	0	0	0	0
GMEB1	Transcription regulator activity (GO:0030528)	Regulation of nucleobase, nucleoside, nucleotide and nucleic acid metabolism (GO:0019219)	Nucleus (GO:0005634)	transcription factor activity	0	0	0	0	0	0
GMEB2	Transcription factor activity (GO:0003700)	Regulation of nucleobase, nucleoside, nucleotide and nucleic acid metabolism (GO:0019219)	Nucleus (GO:0005634)	transcription factor activity	0	0	0	0	0	0
GNPDA1	Deaminase activity (GO:0019239)	Metabolism (GO:0008152); Energy pathways (GO:0006091)	-	Other	0	0	0	0	0	0
GPBP1	Transcription regulator activity (GO:0030528)	Regulation of nucleobase, nucleoside, nucleotide and nucleic acid metabolism (GO:0019219)	Nucleus (GO:0005634)	transcription factor activity	0	0	0	0	0	0
GPBP1L1	Molecular function unknown (GO:0005554)	Biological_process unknown (GO:0000004)	-	Other	0	0	0	0	0	0
GPI	Isomerase activity (GO:0016853)	Metabolism (GO:0008152); Energy pathways (GO:0006091)	Cytoplasm (GO:0005737); Mitochondrion (GO:0005739)	Cytoplasm	0	0	0	0	0	0
GRB14	Receptor signaling complex scaffold activity (GO:0030159)	Cell communication (GO:0007154); Signal transduction (GO:0007165)	Golgi apparatus (GO:0005794); Endosome (GO:0005768); Cytoplasm (GO:0005737); Endoplasmic reticulum (GO:0005783); Plasma membrane (GO:0005886)	Cytoplasm	0	0	1	0	0	0
GSPT1	GTPase activity (GO:0003924)	Cell communication (GO:0007154); Signal transduction (GO:0007165)	Cytoplasm (GO:0005737); Endoplasmic reticulum (GO:0005783)	Cytoplasm	0	0	0	0	0	0
GSTP1	Glutathione transferase activity (GO:0004364)	Metabolism (GO:0008152); Energy pathways (GO:0006091)	Cytoplasm (GO:0005737); Nucleus (GO:0005634); Mitochondrion (GO:0005739)	Cytoplasm	0	0	0	0	0	0
GTF2H4	Transcription factor activity (GO:0003700)	Regulation of nucleobase, nucleoside, nucleotide and nucleic acid metabolism (GO:0019219)	Nucleus (GO:0005634); Kinetochore (GO:0000776)	transcription factor activity	0	0	0	0	0	0
GTF2I	Transcription factor activity (GO:0003700)	Regulation of nucleobase, nucleoside, nucleotide and nucleic acid metabolism (GO:0019219)	Cytoplasm (GO:0005737); Nucleolus (GO:0005730); Nucleus (GO:0005634)	transcription factor activity	0	0	0	0	0	0
GTF3C1	Transcription factor activity (GO:0003700)	Regulation of nucleobase, nucleoside, nucleotide and nucleic acid metabolism (GO:0019219)	Nucleus (GO:0005634)	transcription factor activity	0	0	0	0	0	0
GTF3C2	Transcription factor activity (GO:0003700)	Regulation of nucleobase, nucleoside, nucleotide and nucleic acid metabolism (GO:0019219)	Nucleus (GO:0005634); Cytoplasm (GO:0005737)	transcription factor activity	0	0	0	0	0	0
GTF3C3	Transcription factor activity (GO:0003700)	Regulation of nucleobase, nucleoside, nucleotide and nucleic acid metabolism (GO:0019219)	Nucleus (GO:0005634)	transcription factor activity	0	0	0	0	0	0
H3F3A	DNA binding (GO:0003677)	Regulation of nucleobase, nucleoside, nucleotide and nucleic acid metabolism (GO:0019219)	Nucleus (GO:0005634)	Nucleus	0	0	0	0	0	0
HACL1	Lyase activity (GO:0016829)	Metabolism (GO:0008152); Energy pathways (GO:0006091)	Peroxisome (GO:0005777)	Cytoplasm	0	0	0	0	0	0
HCFC1	Transcription factor activity (GO:0003700)	Regulation of nucleobase, nucleoside, nucleotide and nucleic acid metabolism (GO:0019219)	Nucleus (GO:0005634); Cytoplasm (GO:0005737); Mitochondrion (GO:0005739)	transcription factor activity	0	0	0	0	0	0
HDAC3	Transcription regulator activity (GO:0030528)	Regulation of nucleobase, nucleoside, nucleotide and nucleic acid metabolism (GO:0019219)	Nucleus (GO:0005634); Cytoplasm (GO:0005737)	transcription factor activity	0	0	0	0	0	0
HDAC5	Transcription regulator activity (GO:0030528)	Regulation of nucleobase, nucleoside, nucleotide and nucleic acid metabolism (GO:0019219)	Nucleus (GO:0005634); Cytoplasm (GO:0005737)	transcription factor activity	0	0	0	0	0	0
HDGF	Growth factor activity (GO:0008083)	Cell communication (GO:0007154); Signal transduction (GO:0007165)	Nucleus (GO:0005634); Extracellular (GO:0005576); Cytoplasm (GO:0005737)	Nucleus	0	0	0	0	0	0
HDHD2	Hydrolase activity (GO:0016787)	Metabolism (GO:0008152); Energy pathways (GO:0006091)	-	Other	0	0	0	0	0	0
HERC5	Ligase activity (GO:0016874)	Cell communication (GO:0007154); Signal transduction (GO:0007165)	Cytoplasm (GO:0005737); Nucleus (GO:0005634)	Cytoplasm	0	0	0	0	0	0
HEXIM2	Kinase regulator activity (GO:0019207); RNA binding (GO:0003723); Transcription regulator activity (GO:0030528)	Regulation of protein kinase activity (GO:0045859)	Nucleus (GO:0005634); Cytoplasm (GO:0005737)	Nucleus	0	0	0	0	0	0
HIP2	Ubiquitin-specific protease activity (GO:0004843)	Protein metabolism (GO:0019538)	Cytoplasm (GO:0005737)	Cytoplasm	0	0	0	0	0	0
HIRA	Transcription regulator activity (GO:0030528)	Regulation of nucleobase, nucleoside, nucleotide and nucleic acid metabolism (GO:0019219)	Nucleus (GO:0005634)	transcription factor activity	0	0	0	0	0	0
HMGA2	Transcription factor activity (GO:0003700)	Regulation of nucleobase, nucleoside, nucleotide and nucleic acid metabolism (GO:0019219)	Nucleus (GO:0005634)	transcription factor activity	0	0	0	0	0	0
HMGN1	Transcription regulator activity (GO:0030528)	Regulation of nucleobase, nucleoside, nucleotide and nucleic acid metabolism (GO:0019219)	Nucleus (GO:0005634); Nucleolus (GO:0005730)	transcription factor activity	0	0	0	0	0	0
HNRPA0	RNA binding (GO:0003723)	Regulation of nucleobase, nucleoside, nucleotide and nucleic acid metabolism (GO:0019219)	Nucleus (GO:0005634); Nucleolus (GO:0005730); Cytoplasm (GO:0005737); Mitochondrion (GO:0005739)	Nucleus	0	0	0	0	0	0
HNRPF	Ribonucleoprotein (GO:0003733)	Regulation of nucleobase, nucleoside, nucleotide and nucleic acid metabolism (GO:0019219)	Nucleus (GO:0005634); Cytoplasm (GO:0005737); Nucleolus (GO:0005730)	Nucleus	0	0	0	0	0	0
HNRPH1	Ribonucleoprotein (GO:0003733)	Regulation of nucleobase, nucleoside, nucleotide and nucleic acid metabolism (GO:0019219)	Nucleus (GO:0005634); Nucleolus (GO:0005730); Cytoplasm (GO:0005737)	Nucleus	0	0	0	0	0	0
HOOK2	Cytoskeletal protein binding (GO:0008092)	Cell growth and/or maintenance (GO:0008151)	Cytoplasm (GO:0005737)	Cytoplasm	0	0	0	0	0	0
HRB	RNA binding (GO:0003723)	Regulation of nucleobase, nucleoside, nucleotide and nucleic acid metabolism (GO:0019219)	Nucleus (GO:0005634); Cytoplasm (GO:0005737); Nucleolus (GO:0005730)	Nucleus	0	0	0	0	0	0
HSP90AA1	Chaperone activity (GO:0003754)	Protein metabolism (GO:0019538)	Cytoplasm (GO:0005737); Nucleus (GO:0005634); Extracellular space (GO:0005615); Microtubule (GO:0005874); Mitochondrion (GO:0005739)	Cytoplasm	0	0	0	0	0	0
HTATSF1	Transcription factor activity (GO:0003700)	Regulation of nucleobase, nucleoside, nucleotide and nucleic acid metabolism (GO:0019219)	Nucleus (GO:0005634)	transcription factor activity	0	0	0	0	0	0
ID3	Transcription regulator activity (GO:0030528)	Regulation of nucleobase, nucleoside, nucleotide and nucleic acid metabolism (GO:0019219)	Nucleus (GO:0005634); Cytoplasm (GO:0005737)	transcription factor activity	0	0	0	0	0	0
IDH3B	Catalytic activity (GO:0003824)	Metabolism (GO:0008152); Energy pathways (GO:0006091)	Mitochondrion (GO:0005739)	Cytoplasm	0	0	0	0	0	0
IGF2BP2	Translation regulator activity (GO:0045182)	Regulation of translation (GO:0006445)	Cytoplasm (GO:0005737); Cytoskeleton (GO:0005856)	Cytoplasm	0	0	0	0	0	0
IGSF1	Antigen binding (GO:0003823)	Immune response (GO:0006955)	Plasma membrane (GO:0005886); Cytoskeleton (GO:0005856); Golgi apparatus (GO:0005794); Extracellular (GO:0005576); Cytoplasm (GO:0005737)	Plasma membrane	0	0	0	0	0	0
IGSF21	Molecular function unknown (GO:0005554)	Biological_process unknown (GO:0000004)	-	Other	0	0	0	0	0	0
IL17RD	Receptor activity (GO:0004872)	Cell communication (GO:0007154); Signal transduction (GO:0007165)	Plasma membrane (GO:0005886); Cytoplasm (GO:0005737)	Plasma membrane	0	0	0	0	0	0
IL28RA	Transmembrane receptor activity (GO:0004888)	Cell communication (GO:0007154); Signal transduction (GO:0007165)	Plasma membrane (GO:0005886)	Plasma membrane	0	0	0	0	0	0
IMMT	Motor activity (GO:0003774)	Cell growth and/or maintenance (GO:0008151)	Mitochondrion (GO:0005739)	Cytoplasm	0	0	0	0	0	0
IMPDH2	Catalytic activity (GO:0003824)	Metabolism (GO:0008152); Energy pathways (GO:0006091)	Cytosol (GO:0005829); Cytoplasm (GO:0005737)	Cytoplasm	0	0	0	0	0	0
INADL	Cell adhesion molecule activity (GO:0005194)	Cell growth and/or maintenance (GO:0008151)	Plasma membrane (GO:0005886); Actin cytoskeleton (GO:0015629)	Plasma membrane	0	0	0	0	0	0
ING2	DNA repair protein (GO:0003685)	Apoptosis (GO:0006915)	Nucleus (GO:0005634)	Nucleus	0	0	0	0	0	0
ING5	Transcription regulator activity (GO:0030528)	Cell growth and/or maintenance (GO:0008151)	Nucleus (GO:0005634)	transcription factor activity	0	0	0	0	0	0
INPP5D	Lipid phosphatase activity (GO:0042577)	Signal transduction (GO:0007165); Cell communication (GO:0007154)	Cytoplasm (GO:0005737)	Cytoplasm	0	0	0	0	0	0
INSR	Transmembrane receptor protein tyrosine kinase activity (GO:0004714)	Cell communication (GO:0007154); Signal transduction (GO:0007165)	Plasma membrane (GO:0005886); Nucleus (GO:0005634)	Plasma membrane	0	0	0	0	0	0
IPO11	Transporter activity (GO:0005215)	Cell communication (GO:0007154); Signal transduction (GO:0007165)	Nucleus (GO:0005634); Cytoplasm (GO:0005737)	Nucleus	0	0	0	0	0	0
IRF3	Transcription factor activity (GO:0003700)	Regulation of nucleobase, nucleoside, nucleotide and nucleic acid metabolism (GO:0019219)	Nucleus (GO:0005634)	transcription factor activity	0	0	0	0	0	0
IRF4	Transcription factor activity (GO:0003700)	Regulation of nucleobase, nucleoside, nucleotide and nucleic acid metabolism (GO:0019219)	Nucleus (GO:0005634); Cytoplasm (GO:0005737)	transcription factor activity	0	0	0	0	0	0
ITGA2B	Receptor activity (GO:0004872)	Cell communication (GO:0007154); Signal transduction (GO:0007165)	Plasma membrane (GO:0005886)	Plasma membrane	0	0	0	0	0	0
IWS1	Molecular function unknown (GO:0005554)	Biological_process unknown (GO:0000004)	Nucleus (GO:0005634); Cytoplasm (GO:0005737)	Nucleus	0	0	0	0	0	0
JOSD3	Molecular function unknown (GO:0005554)	Regulation of cell cycle (GO:0000074); Regulation of cell growth (GO:0001558)	Nucleus (GO:0005634)	Nucleus	0	0	0	0	0	0
KARS	Ligase activity (GO:0016874)	TRNA aminoacylation (GO:0043039)	Mitochondrion (GO:0005739); Cytoplasm (GO:0005737)	Cytoplasm	0	0	0	0	0	0
KEAP1	Transcription regulator activity (GO:0030528)	Nucleobase, nucleoside, nucleotide and nucleic acid transport (GO:0015931)	Perinuclear region (GO:0048471); Cytoplasm (GO:0005737); Cytoskeleton (GO:0005856)	transcription factor activity	0	0	0	0	0	0
KIAA0133	Molecular function unknown (GO:0005554)	Biological_process unknown (GO:0000004)	Nucleus (GO:0005634); Nucleolus (GO:0005730)	Nucleus	0	0	0	0	0	0
KIAA0460	Molecular function unknown (GO:0005554)	Biological_process unknown (GO:0000004)	-	Other	0	0	0	0	0	0
KIF17	Motor activity (GO:0003774)	Cell growth and/or maintenance (GO:0008151)	Cytoplasm (GO:0005737); Nucleus (GO:0005634); Cell projection (GO:0042995); Cytoskeleton (GO:0005856)	Cytoplasm	0	0	0	0	0	0
KIF23	Motor activity (GO:0003774)	Cell growth and/or maintenance (GO:0008151)	Nucleus (GO:0005634); Cytoplasm (GO:0005737); Microtubule (GO:0005874)	Nucleus	0	0	0	0	0	0
KLC3	Motor activity (GO:0003774)	Cell growth and/or maintenance (GO:0008151)	-	Other	0	0	0	0	0	0
KLF8	Transcription regulator activity (GO:0030528)	Regulation of nucleobase, nucleoside, nucleotide and nucleic acid metabolism (GO:0019219)	Nucleus (GO:0005634)	transcription factor activity	0	0	0	0	0	0
KLHL17	Cytoskeletal protein binding (GO:0008092)	Cell growth and/or maintenance (GO:0008151)	Cytoskeleton (GO:0005856)	Cytoplasm	0	0	0	0	0	0
KLHL3	Cytoskeletal protein binding (GO:0008092)	Cell growth and/or maintenance (GO:0008151)	Cytoplasm (GO:0005737)	Cytoplasm	0	0	0	0	0	0
KPTN	Cytoskeletal protein binding (GO:0008092)	Cell growth and/or maintenance (GO:0008151)	Nucleus (GO:0005634)	Nucleus	0	0	0	0	0	0
KRAS	GTPase activity (GO:0003924)	Signal transduction (GO:0007165)	Mitochondrion (GO:0005739); Plasma membrane (GO:0005886)	Cytoplasm	0	0	1	0	0	0
KRR1	DNA binding (GO:0003677)	Regulation of nucleobase, nucleoside, nucleotide and nucleic acid metabolism (GO:0019219)	Nucleolus (GO:0005730); Nucleus (GO:0005634); Nucleus (GO:0005634)	Nucleus	0	0	0	0	0	0
L3MBTL2	Transcription regulator activity (GO:0030528)	Regulation of nucleobase, nucleoside, nucleotide and nucleic acid metabolism (GO:0019219)	Nucleus (GO:0005634); Cytoplasm (GO:0005737)	transcription factor activity	0	0	0	0	0	0
LBR	Chromatin binding (GO:0003682)	Cytoskeletal anchoring (GO:0007016)	Nuclear membrane (GO:0005635); Mitochondrion (GO:0005739); Nucleus (GO:0005634); Cytoplasm (GO:0005737)	Nucleus	0	0	0	0	0	0
LEMD3	Nucleotide binding (GO:0000166)	Immune response (GO:0006955)	Nucleus (GO:0005634); Endoplasmic reticulum (GO:0005783)	Nucleus	0	0	0	0	0	0
LIG1	DNA ligase activity (GO:0003909)	Regulation of nucleobase, nucleoside, nucleotide and nucleic acid metabolism (GO:0019219)	Nucleus (GO:0005634)	Nucleus	0	0	0	0	0	0
LIG3	DNA ligase activity (GO:0003909)	Regulation of nucleobase, nucleoside, nucleotide and nucleic acid metabolism (GO:0019219)	Nucleus (GO:0005634); Mitochondrion (GO:0005739)	Nucleus	0	0	0	0	0	0
LIN9	Transcription regulator activity (GO:0030528)	Cell growth and/or maintenance (GO:0008151)	Nucleus (GO:0005634)	transcription factor activity	0	0	0	0	0	0
LRPPRC	RNA binding (GO:0003723)	Regulation of nucleobase, nucleoside, nucleotide and nucleic acid metabolism (GO:0019219)	Nucleus (GO:0005634); Cytoplasm (GO:0005737); Plasma membrane (GO:0005886)	Nucleus	0	0	0	0	0	0
LRRC8D	Molecular function unknown (GO:0005554)	Cell communication (GO:0007154); Signal transduction (GO:0007165)	Plasma membrane (GO:0005886)	Plasma membrane	0	0	0	0	0	0
LSM2	RNA binding (GO:0003723)	Regulation of nucleobase, nucleoside, nucleotide and nucleic acid metabolism (GO:0019219)	Cytoplasm (GO:0005737); Nucleus (GO:0005634)	Cytoplasm	0	0	0	0	0	0
LSM8	RNA binding (GO:0003723)	Regulation of nucleobase, nucleoside, nucleotide and nucleic acid metabolism (GO:0019219)	Cytoplasm (GO:0005737); Nucleus (GO:0005634)	Cytoplasm	0	0	0	0	0	0
LYN	Protein-tyrosine kinase activity (GO:0004713)	Cell communication (GO:0007154); Signal transduction (GO:0007165)	Plasma membrane (GO:0005886); Cytoplasm (GO:0005737); Nucleus (GO:0005634)	Plasma membrane	0	0	0	0	0	0
MAD2L1BP	Protein binding (GO:0005515)	Cell communication (GO:0007154); Signal transduction (GO:0007165)	Nucleus (GO:0005634)	Nucleus	0	0	0	0	0	0
MAD2L2	Protein binding (GO:0005515)	Regulation of cell cycle (GO:0000074)	Nucleus (GO:0005634); Cytoplasm (GO:0005737)	Nucleus	0	0	0	0	0	0
MAGOH	Protein binding (GO:0005515)	Cell communication (GO:0007154); Signal transduction (GO:0007165)	Nucleus (GO:0005634); Cytoplasm (GO:0005737)	Nucleus	0	0	0	0	0	0
MAML1	Transcription regulator activity (GO:0030528)	Regulation of nucleobase, nucleoside, nucleotide and nucleic acid metabolism (GO:0019219)	Nucleus (GO:0005634)	Nucleus	0	0	0	1	0	0
MAP1S	Structural constituent of cytoskeleton (GO:0005200)	Cell growth and/or maintenance (GO:0008151)	Microtubule (GO:0005874)	Cytoplasm	0	0	0	0	0	0
MAP2K4	Protein threonine/tyrosine kinase activity (GO:0004712)	Cell communication (GO:0007154); Signal transduction (GO:0007165)	Cytoplasm (GO:0005737); Nucleus (GO:0005634)	Cytoplasm	0	0	0	0	0	0
MAP2K6	Protein serine/threonine kinase activity (GO:0004674)	Signal transduction (GO:0007165); Regulation of cell cycle (GO:0000074)	Nucleus (GO:0005634); Cytoplasm (GO:0005737)	Nucleus	0	0	0	0	1	0
MAP3K4	Protein serine/threonine kinase activity (GO:0004674)	Cell communication (GO:0007154); Signal transduction (GO:0007165)	Perinuclear vesicle (None)	Nucleus	0	0	1	0	0	1
MAPK13	Protein serine/threonine kinase activity (GO:0004674)	Cell communication (GO:0007154); Signal transduction (GO:0007165)	Cytoplasm (GO:0005737); Cytosol (GO:0005829)	Cytoplasm	0	0	0	0	0	0
MAPK6	Protein serine/threonine kinase activity (GO:0004674)	Cell communication (GO:0007154); Signal transduction (GO:0007165)	Nucleus (GO:0005634); Cytoplasm (GO:0005737)	Nucleus	0	0	0	0	0	0
MAPKAPK3	Protein serine/threonine kinase activity (GO:0004674)	Cell communication (GO:0007154); Signal transduction (GO:0007165)	Cytoplasm (GO:0005737); Nucleus (GO:0005634)	Cytoplasm	0	0	0	0	0	0
MAPKAPK5	Protein serine/threonine kinase activity (GO:0004674)	Intracellular signaling cascade (GO:0007242); Signal transduction (GO:0007165)	Cytoplasm (GO:0005737); Nucleus (GO:0005634)	Cytoplasm	0	0	0	0	0	0
MARK2	Protein serine/threonine kinase activity (GO:0004674)	Cell communication (GO:0007154); Signal transduction (GO:0007165)	Plasma membrane (GO:0005886); Cytoplasm (GO:0005737); Cytoskeleton (GO:0005856); Nucleus (GO:0005634)	Plasma membrane	0	0	0	0	0	1
MBD4	Transcription regulator activity (GO:0030528)	Regulation of nucleobase, nucleoside, nucleotide and nucleic acid metabolism (GO:0019219)	Nucleus (GO:0005634)	transcription factor activity	0	0	0	0	0	0
MCM7	Helicase activity (GO:0004386)	DNA replication (GO:0006260)	Nucleus (GO:0005634); Nucleolus (GO:0005730); Chromosome (GO:0005694)	Nucleus	0	0	0	0	0	0
MCRS1	Translation regulator activity (GO:0045182)	Regulation of nucleobase, nucleoside, nucleotide and nucleic acid metabolism (GO:0019219)	Nucleus (GO:0005634); Chromosome (GO:0005694); Nucleolus (GO:0005730)	Nucleus	0	0	0	0	0	0
MDH2	Catalytic activity (GO:0003824)	Metabolism (GO:0008152); Energy pathways (GO:0006091)	Mitochondrion (GO:0005739); Nucleolus (GO:0005730); Extracellular (GO:0005576)	Cytoplasm	0	0	0	0	0	0
MDK	Cytokine activity (GO:0005125)	Cell communication (GO:0007154); Signal transduction (GO:0007165)	Extracellular (GO:0005576); Nucleus (GO:0005634); Nucleolus (GO:0005730); Cytoplasm (GO:0005737)	Extracellular	0	0	0	0	0	0
MED28	Transcription regulator activity (GO:0030528)	Regulation of nucleobase, nucleoside, nucleotide and nucleic acid metabolism (GO:0019219)	Nucleus (GO:0005634); Cytoskeleton (GO:0005856)	transcription factor activity	0	0	0	0	0	0
MED6	Transcription regulator activity (GO:0030528)	Regulation of nucleobase, nucleoside, nucleotide and nucleic acid metabolism (GO:0019219)	Nucleus (GO:0005634)	transcription factor activity	0	0	0	0	0	0
MED9	Transcription regulator activity (GO:0030528)	Regulation of nucleobase, nucleoside, nucleotide and nucleic acid metabolism (GO:0019219)	Nucleus (GO:0005634)	transcription factor activity	0	0	0	0	0	0
MELK	Protein serine/threonine kinase activity (GO:0004674)	Cell communication (GO:0007154); Signal transduction (GO:0007165)	Cytoplasm (GO:0005737); Nucleus (GO:0005634)	Cytoplasm	0	0	0	0	0	0
MEN1	Transcription regulator activity (GO:0030528)	Regulation of gene expression, epigenetic (GO:0040029)	Nucleus (GO:0005634); Plasma membrane (GO:0005886); Cytoplasm (GO:0005737); Chromosome (GO:0005694); Nuclear matrix (GO:0016363)	transcription factor activity	0	0	0	0	0	0
METTL1	RNA methyltransferase activity (GO:0008173)	Regulation of nucleobase, nucleoside, nucleotide and nucleic acid metabolism (GO:0019219)	-	Other	0	0	0	0	0	0
MIF	Cytokine activity (GO:0005125)	Cell communication (GO:0007154); Signal transduction (GO:0007165)	Extracellular (GO:0005576); Cytoplasm (GO:0005737)	Extracellular	0	0	0	0	0	0
MIF4GD	Molecular function unknown (GO:0005554)	Biological_process unknown (GO:0000004)	-	Other	0	0	0	0	0	0
MIZF	Transcription regulator activity (GO:0030528)	Regulation of nucleobase, nucleoside, nucleotide and nucleic acid metabolism (GO:0019219)	Nucleus (GO:0005634); Cytoplasm (GO:0005737)	transcription factor activity	0	0	0	0	0	0
MKI67IP	RNA binding (GO:0003723)	Regulation of nucleobase, nucleoside, nucleotide and nucleic acid metabolism (GO:0019219)	Nucleolus (GO:0005730); Cytoplasm (GO:0005737); Nucleus (GO:0005634)	Nucleus	0	0	0	0	0	0
MRPL20	Structural constituent of ribosome (GO:0003735)	Protein metabolism (GO:0019538)	Mitochondrion (GO:0005739)	Cytoplasm	0	0	0	0	0	0
MRPL38	Structural constituent of ribosome (GO:0003735)	Protein metabolism (GO:0019538)	Mitochondrion (GO:0005739)	Cytoplasm	0	0	0	0	0	0
MRPL44	Structural constituent of ribosome (GO:0003735)	Protein metabolism (GO:0019538)	Mitochondrion (GO:0005739)	Cytoplasm	0	0	0	0	0	0
MRPS26	Structural constituent of ribosome (GO:0003735)	Protein metabolism (GO:0019538)	Mitochondrion (GO:0005739)	Cytoplasm	0	0	0	0	0	0
MS4A1	Receptor activity (GO:0004872); Cation channel activity (GO:0005261)	Cell communication (GO:0007154); Signal transduction (GO:0007165); Transport (GO:0006810)	Plasma membrane (GO:0005886)	Plasma membrane	0	0	0	0	0	0
MTA1	Transcription regulator activity (GO:0030528)	Regulation of nucleobase, nucleoside, nucleotide and nucleic acid metabolism (GO:0019219)	Nucleus (GO:0005634); Cytoplasm (GO:0005737)	transcription factor activity	0	0	0	0	0	0
MTIF2	Translation regulator activity (GO:0045182)	Protein metabolism (GO:0019538)	Mitochondrion (GO:0005739)	Cytoplasm	0	0	0	0	0	0
MTMR9	Lipid phosphatase activity (GO:0042577)	Cell communication (GO:0007154); Signal transduction (GO:0007165)	Cytoplasm (GO:0005737)	Cytoplasm	0	0	0	0	0	0
MUC4	Molecular function unknown (GO:0005554)	Cell communication (GO:0007154); Signal transduction (GO:0007165)	Plasma membrane (GO:0005886); Extracellular (GO:0005576)	Plasma membrane	0	0	0	0	0	0
MYCBP	Transcription regulator activity (GO:0030528)	Regulation of nucleobase, nucleoside, nucleotide and nucleic acid metabolism (GO:0019219)	Cytoplasm (GO:0005737); Nucleus (GO:0005634); Mitochondrion (GO:0005739)	transcription factor activity	0	0	0	0	0	0
MYCN	Transcription factor activity (GO:0003700)	Regulation of nucleobase, nucleoside, nucleotide and nucleic acid metabolism (GO:0019219)	Nucleus (GO:0005634)	transcription factor activity	0	0	0	0	0	0
MYH10	Structural molecule activity (GO:0005198)	Cell growth and/or maintenance (GO:0008151)	Cytoplasm (GO:0005737)	Cytoplasm	0	0	0	0	0	0
MYOZ1	Molecular function unknown (GO:0005554)	Cell communication (GO:0007154); Signal transduction (GO:0007165)	Cytoplasm (GO:0005737)	Cytoplasm	0	0	0	0	0	0
NACA	Chaperone activity (GO:0003754)	Protein metabolism (GO:0019538)	Nucleus (GO:0005634); Cytoplasm (GO:0005737); Ribosome (GO:0005840)	Nucleus	0	0	0	0	0	0
NAP1L1	DNA binding (GO:0003677)	Regulation of nucleobase, nucleoside, nucleotide and nucleic acid metabolism (GO:0019219)	Nucleus (GO:0005634); Mitochondrion (GO:0005739)	Nucleus	0	0	0	0	0	0
NARG1	Transferase activity (GO:0016740)	Metabolism (GO:0008152); Energy pathways (GO:0006091)	Cytoplasm (GO:0005737); Nucleus (GO:0005634)	Cytoplasm	0	0	0	0	0	0
NAV2	DNA binding (GO:0003677)	Regulation of nucleobase, nucleoside, nucleotide and nucleic acid metabolism (GO:0019219)	Nucleus (GO:0005634); Cytoplasm (GO:0005737)	Nucleus	0	0	0	0	0	0
NCAPG	DNA binding (GO:0003677)	Regulation of nucleobase, nucleoside, nucleotide and nucleic acid metabolism (GO:0019219)	Nucleus (GO:0005634); Cytoplasm (GO:0005737)	Nucleus	0	0	0	0	0	0
NCKIPSD	Receptor signaling complex scaffold activity (GO:0030159)	Cell communication (GO:0007154); Signal transduction (GO:0007165)	Nucleus (GO:0005634)	Nucleus	0	0	0	0	0	0
NDUFA7	Molecular function unknown (GO:0005554)	Metabolism (GO:0008152); Energy pathways (GO:0006091)	Mitochondrion (GO:0005739)	Cytoplasm	0	0	0	0	0	0
NDUFB9	Oxidoreductase activity (GO:0016491)	Metabolism (GO:0008152); Energy pathways (GO:0006091)	Mitochondrion (GO:0005739)	Cytoplasm	0	0	0	0	0	0
NDUFS6	Catalytic activity (GO:0003824)	Metabolism (GO:0008152); Energy pathways (GO:0006091)	Mitochondrion (GO:0005739)	Cytoplasm	0	0	0	0	0	0
NEK3	Protein serine/threonine kinase activity (GO:0004674)	Signal transduction (GO:0007165); Cell communication (GO:0007154)	Cytoplasm (GO:0005737); Nucleus (GO:0005634)	Cytoplasm	0	0	0	0	0	0
NFYB	Transcription factor activity (GO:0003700)	Regulation of nucleobase, nucleoside, nucleotide and nucleic acid metabolism (GO:0019219)	Nucleus (GO:0005634)	Nucleus	0	0	0	0	1	0
NGFR	Receptor activity (GO:0004872)	Cell communication (GO:0007154); Signal transduction (GO:0007165)	Plasma membrane (GO:0005886)	Plasma membrane	0	0	0	0	0	0
NHP2L1	RNA binding (GO:0003723)	RNA metabolism (GO:0016070)	Nucleolus (GO:0005730)	Nucleus	0	0	0	0	0	0
NLK	Protein serine/threonine kinase activity (GO:0004674)	Cell communication (GO:0007154); Signal transduction (GO:0007165)	Nucleus (GO:0005634); Cytoplasm (GO:0005737)	Nucleus	0	0	0	0	0	1
NME2	Transcription factor activity (GO:0003700)	Signal transduction (GO:0007165); Regulation of nucleobase, nucleoside, nucleotide and nucleic acid metabolism (GO:0019219)	Nucleus (GO:0005634); Cytoplasm (GO:0005737); Microtubule (GO:0005874); Intermediate filament (GO:0005882); Plasma membrane (GO:0005886); Mitochondrion (GO:0005739)	transcription factor activity	0	0	0	0	0	0
NOB1	Ribonuclease activity (GO:0004540)	Regulation of nucleobase, nucleoside, nucleotide and nucleic acid metabolism (GO:0019219)	-	Other	0	0	0	0	0	0
NOC4L	Molecular function unknown (GO:0005554)	Biological_process unknown (GO:0000004)	-	Other	0	0	0	0	0	0
NOL1	Molecular function unknown (GO:0005554)	Regulation of cell cycle (GO:0000074); Cell proliferation (GO:0008283)	Nucleolus (GO:0005730); Cytoplasm (GO:0005737); Nucleus (GO:0005634)	Nucleus	0	0	0	0	0	0
NOM1	Molecular function unknown (GO:0005554)	Biological_process unknown (GO:0000004)	Nucleolus (GO:0005730)	Nucleus	0	0	0	0	0	0
NONO	RNA binding (GO:0003723)	Regulation of nucleobase, nucleoside, nucleotide and nucleic acid metabolism (GO:0019219)	Nucleus (GO:0005634); Nucleolus (GO:0005730); Mitochondrion (GO:0005739)	Nucleus	0	0	0	0	0	0
NPAT	Molecular function unknown (GO:0005554)	Cell communication (GO:0007154); Signal transduction (GO:0007165)	Nucleus (GO:0005634)	Nucleus	0	0	0	0	0	0
NR2C1	Ligand-dependent nuclear receptor activity (GO:0004879)	Cell communication (GO:0007154); Signal transduction (GO:0007165)	Nucleus (GO:0005634)	Nucleus	0	0	0	0	0	0
NSUN2	RNA methyltransferase activity (GO:0008173)	-	Nucleolus (GO:0005730); Cytoplasm (GO:0005737); Nucleus (GO:0005634)	Nucleus	0	0	0	0	0	0
NUAK2	Protein serine/threonine kinase activity (GO:0004674)	Cell communication (GO:0007154); Signal transduction (GO:0007165)	Cytoplasm (GO:0005737); Nucleus (GO:0005634)	Cytoplasm	0	0	0	0	0	0
NUDT21	RNA binding (GO:0003723)	Regulation of nucleobase, nucleoside, nucleotide and nucleic acid metabolism (GO:0019219)	Nucleus (GO:0005634); Nucleolus (GO:0005730)	Nucleus	0	0	0	0	0	0
NUFIP1	RNA binding (GO:0003723)	Regulation of nucleobase, nucleoside, nucleotide and nucleic acid metabolism (GO:0019219)	Nucleus (GO:0005634); Cytoplasm (GO:0005737); Ribosome (GO:0005840)	Nucleus	0	0	0	0	0	0
NUP133	Transporter activity (GO:0005215)	Transport (GO:0006810)	Nucleus (GO:0005634); Cytoplasm (GO:0005737); Kinetochore (GO:0000776); Microtubule (GO:0005874)	Nucleus	0	0	0	0	0	0
NUP210	Transporter activity (GO:0005215)	Transport (GO:0006810)	Nucleus (GO:0005634); Mitochondrion (GO:0005739); Nuclear membrane (GO:0005635)	Nucleus	0	0	0	0	0	0
NUP62	Transporter activity (GO:0005215)	Transport (GO:0006810)	Nuclear membrane (GO:0005635)	Nucleus	0	0	0	0	0	0
NUP88	Transporter activity (GO:0005215)	Transport (GO:0006810)	Nucleus (GO:0005634); Nuclear membrane (GO:0005635)	Nucleus	0	0	0	0	0	0
NUP98	Transporter activity (GO:0005215)	Transport (GO:0006810)	Nucleus (GO:0005634); Cytoplasm (GO:0005737); Nuclear membrane (GO:0005635); Mitochondrion (GO:0005739)	Nucleus	0	0	0	0	0	0
NXN	Oxidoreductase activity (GO:0016491)	Metabolism (GO:0008152); Energy pathways (GO:0006091)	Nucleus (GO:0005634); Cytoplasm (GO:0005737)	Nucleus	0	0	0	0	0	0
OCLN	Cell adhesion molecule activity (GO:0005194)	Cell communication (GO:0007154); Signal transduction (GO:0007165)	Plasma membrane (GO:0005886); Cell junction (GO:0030054)	Plasma membrane	0	0	0	0	0	0
ORC5L	DNA binding (GO:0003677)	DNA replication (GO:0006260)	Nucleus (GO:0005634)	Nucleus	0	0	0	0	0	0
PABPC1	RNA binding (GO:0003723)	Regulation of nucleobase, nucleoside, nucleotide and nucleic acid metabolism (GO:0019219)	Cytoplasm (GO:0005737); Nucleus (GO:0005634)	Cytoplasm	0	0	0	0	0	0
PABPN1	RNA binding (GO:0003723)	Regulation of nucleobase, nucleoside, nucleotide and nucleic acid metabolism (GO:0019219)	Nucleus (GO:0005634); Nucleoplasm (GO:0005654)	Nucleus	0	0	0	0	0	0
PACSIN1	Receptor signaling complex scaffold activity (GO:0030159)	Cell communication (GO:0007154); Signal transduction (GO:0007165)	Cytoplasm (GO:0005737)	Cytoplasm	0	0	0	0	0	0
PACSIN2	Receptor signaling complex scaffold activity (GO:0030159)	Cell communication (GO:0007154); Signal transduction (GO:0007165)	Cytoplasm (GO:0005737)	Cytoplasm	0	0	0	0	0	0
PACSIN3	Receptor signaling complex scaffold activity (GO:0030159)	Cell communication (GO:0007154); Signal transduction (GO:0007165)	Cytoplasm (GO:0005737); Nucleus (GO:0005634)	Cytoplasm	0	0	0	0	0	0
PAICS	Ligase activity (GO:0016874)	Metabolism (GO:0008152); Energy pathways (GO:0006091)	Nucleus (GO:0005634)	Nucleus	0	0	0	0	0	0
PAIP2	Translation regulator activity (GO:0045182)	Regulation of nucleobase, nucleoside, nucleotide and nucleic acid metabolism (GO:0019219)	Cytoplasm (GO:0005737)	Cytoplasm	0	0	0	0	0	0
PAK1IP1	Cytoskeletal protein binding (GO:0008092)	Cell communication (GO:0007154); Signal transduction (GO:0007165)	Cytoplasm (GO:0005737); Nucleolus (GO:0005730)	Cytoplasm	0	0	0	0	0	0
PARD6A	Receptor signaling complex scaffold activity (GO:0030159)	Signal transduction (GO:0007165)	Nucleus (GO:0005634); Golgi apparatus (GO:0005794); Apical membrane (GO:0016327); Cell junction (GO:0030054)	Nucleus	0	0	0	0	0	0
PARN	Ribonuclease activity (GO:0004540)	Regulation of nucleobase, nucleoside, nucleotide and nucleic acid metabolism (GO:0019219)	Cytoplasm (GO:0005737); Nucleus (GO:0005634); Nucleolus (GO:0005730)	Cytoplasm	0	0	0	0	0	0
PATZ1	Transcription regulator activity (GO:0030528)	Regulation of nucleobase, nucleoside, nucleotide and nucleic acid metabolism (GO:0019219)	Nucleus (GO:0005634)	transcription factor activity	0	0	0	0	0	0
PBX2	Transcription factor activity (GO:0003700)	Regulation of nucleobase, nucleoside, nucleotide and nucleic acid metabolism (GO:0019219)	Nucleus (GO:0005634)	transcription factor activity	0	0	0	0	0	0
PCGF6	Transcription regulator activity (GO:0030528)	Regulation of nucleobase, nucleoside, nucleotide and nucleic acid metabolism (GO:0019219)	Nucleoplasm (GO:0005654); Cytoplasm (GO:0005737)	transcription factor activity	0	0	0	0	0	0
PCID1	Molecular function unknown (GO:0005554)	Biological_process unknown (GO:0000004)	-	Other	0	0	0	0	0	0
PCM1	Cytoskeletal protein binding (GO:0008092)	Cell growth and/or maintenance (GO:0008151)	Centrosome (GO:0005813); Cytoplasm (GO:0005737); Nucleus (GO:0005634)	Cytoplasm	0	0	0	0	0	0
PCTK3	Protein serine/threonine kinase activity (GO:0004674)	Cell communication (GO:0007154); Signal transduction (GO:0007165)	-	Other	0	0	0	0	0	0
PDCD10	Molecular function unknown (GO:0005554)	Apoptosis (GO:0006915)	-	Other	0	0	0	0	0	0
PDCD2	DNA binding (GO:0003677)	Apoptosis (GO:0006915)	Nucleus (GO:0005634); Cytoplasm (GO:0005737)	Nucleus	0	0	0	0	0	0
PDE6G	Enzyme inhibitor activity (GO:0004857)	Cell communication (GO:0007154); Signal transduction (GO:0007165)	Cytoplasm (GO:0005737)	Cytoplasm	0	0	0	0	0	0
PDHA1	Catalytic activity (GO:0003824)	Metabolism (GO:0008152); Energy pathways (GO:0006091)	Mitochondrion (GO:0005739); Nucleus (GO:0005634)	Cytoplasm	0	0	0	0	0	0
PDHX	Catalytic activity (GO:0003824)	Metabolism (GO:0008152); Energy pathways (GO:0006091)	Mitochondrion (GO:0005739)	Cytoplasm	0	0	0	0	0	0
PDK3	Catalytic activity (GO:0003824)	Metabolism (GO:0008152); Energy pathways (GO:0006091)	Mitochondrion (GO:0005739)	Cytoplasm	0	0	0	0	0	0
PDLIM1	Molecular function unknown (GO:0005554)	Biological_process unknown (GO:0000004)	Cytoplasm (GO:0005737)	Cytoplasm	0	0	0	0	0	0
PDPN	Water channel activity (GO:0015250)	Transport (GO:0006810)	Plasma membrane (GO:0005886)	Plasma membrane	0	0	0	0	0	0
PDZD2	Molecular function unknown (GO:0005554)	Biological_process unknown (GO:0000004)	Endoplasmic reticulum (GO:0005783); Nucleus (GO:0005634); Extracellular (GO:0005576); Cytoplasm (GO:0005737)	Cytoplasm	0	0	0	0	0	0
PGAM1	Catalytic activity (GO:0003824)	Metabolism (GO:0008152); Energy pathways (GO:0006091)	Cytoplasm (GO:0005737)	Cytoplasm	0	0	0	0	0	0
PGD	Catalytic activity (GO:0003824)	Metabolism (GO:0008152); Energy pathways (GO:0006091)	Cytoplasm (GO:0005737)	Cytoplasm	0	0	0	0	0	0
PGK1	Catalytic activity (GO:0003824)	Metabolism (GO:0008152); Energy pathways (GO:0006091)	Cytoplasmic vesicle (GO:0016023); Cytoplasm (GO:0005737); Nucleus (GO:0005634); Mitochondrion (GO:0005739)	Cytoplasm	0	0	0	0	0	0
PGS1	Catalytic activity (GO:0003824)	Metabolism (GO:0008152); Energy pathways (GO:0006091)	Mitochondrion (GO:0005739)	Cytoplasm	0	0	0	0	0	0
PHB2	Transcription regulator activity (GO:0030528)	Regulation of nucleobase, nucleoside, nucleotide and nucleic acid metabolism (GO:0019219)	Mitochondrion (GO:0005739); Cytoplasm (GO:0005737); Nucleus (GO:0005634); Cytosol (GO:0005829)	transcription factor activity	0	0	0	0	0	0
PIAS4	Transcription regulator activity (GO:0030528)	Regulation of nucleobase, nucleoside, nucleotide and nucleic acid metabolism (GO:0019219)	Nucleus (GO:0005634)	Nucleus	0	0	0	0	0	1
PICK1	Receptor signaling complex scaffold activity (GO:0030159)	Cell communication (GO:0007154); Signal transduction (GO:0007165)	Endoplasmic reticulum (GO:0005783); Golgi apparatus (GO:0005794); Cytoplasm (GO:0005737); Nucleus (GO:0005634); Synapse (GO:0045202); Perinuclear region (GO:0048471); Basolateral membrane (GO:0016323)	Cytoplasm	0	0	0	0	0	0
PIK3C2A	Lipid kinase activity (GO:0001727)	Cell communication (GO:0007154); Signal transduction (GO:0007165)	Cytosol (GO:0005829)	Cytoplasm	0	0	0	0	0	0
PKP4	Cell adhesion molecule activity (GO:0005194)	Cell growth and/or maintenance (GO:0008151)	Plasma membrane (GO:0005886); Cytoplasm (GO:0005737); Desmosome (GO:0030057); Nucleus (GO:0005634)	Plasma membrane	0	0	0	0	0	0
PLCB2	GTPase activator activity (GO:0005096)	Cell communication (GO:0007154); Signal transduction (GO:0007165)	Cytoplasm (GO:0005737); Extracellular (GO:0005576); Nucleus (GO:0005634)	Cytoplasm	0	0	0	0	0	0
PLCB3	Phospholipase activity (GO:0004620)	Metabolism (GO:0008152); Energy pathways (GO:0006091)	Cytoplasm (GO:0005737); Extracellular (GO:0005576); Nucleus (GO:0005634)	Cytoplasm	0	0	0	0	0	0
PLCG1	Phospholipase activity (GO:0004620)	Metabolism (GO:0008152)	Nucleus (GO:0005634); Cytoplasm (GO:0005737)	Nucleus	0	0	1	0	0	0
PLCL2	Molecular function unknown (GO:0005554)	Metabolism (GO:0008152); Energy pathways (GO:0006091)	Cytoplasm (GO:0005737); Endoplasmic reticulum (GO:0005783); Plasma membrane (GO:0005886)	Cytoplasm	0	0	0	0	0	0
PLEKHA5	Receptor signaling complex scaffold activity (GO:0030159)	Cell communication (GO:0007154); Signal transduction (GO:0007165)	-	Other	0	0	0	0	0	0
PLK4	Protein serine/threonine kinase activity (GO:0004674)	Cell communication (GO:0007154); Signal transduction (GO:0007165)	Nucleolus (GO:0005730); Centrosome (GO:0005813); Cytoplasm (GO:0005737); Nucleus (GO:0005634)	Nucleus	0	0	0	0	0	0
PLRG1	Transcription regulator activity (GO:0030528)	Cell communication (GO:0007154); Signal transduction (GO:0007165)	Nucleus (GO:0005634); Nucleolus (GO:0005730)	transcription factor activity	0	0	0	0	0	0
PMS1	DNA repair protein (GO:0003685)	DNA repair (GO:0006281)	Nucleus (GO:0005634)	Nucleus	0	0	0	0	0	0
PNRC2	Receptor binding (GO:0005102)	Cell communication (GO:0007154); Signal transduction (GO:0007165)	-	Other	0	0	0	0	0	0
POLB	DNA-directed DNA polymerase activity (GO:0003887)	Regulation of nucleobase, nucleoside, nucleotide and nucleic acid metabolism (GO:0019219)	Nucleus (GO:0005634)	Nucleus	0	0	0	0	0	0
POLR1B	DNA-directed RNA polymerase activity (GO:0003899)	Regulation of nucleobase, nucleoside, nucleotide and nucleic acid metabolism (GO:0019219)	Nucleus (GO:0005634)	Nucleus	0	0	0	0	0	0
POLR1E	Transcription factor activity (GO:0003700)	Regulation of nucleobase, nucleoside, nucleotide and nucleic acid metabolism (GO:0019219)	Nucleolus (GO:0005730); Nucleus (GO:0005634)	transcription factor activity	0	0	0	0	0	0
POLR2D	DNA-directed RNA polymerase activity (GO:0003899)	Regulation of nucleobase, nucleoside, nucleotide and nucleic acid metabolism (GO:0019219)	Nucleus (GO:0005634); Cytoplasm (GO:0005737); Endoplasmic reticulum (GO:0005783)	Nucleus	0	0	0	0	0	0
POLR2H	DNA-directed RNA polymerase activity (GO:0003899)	Regulation of nucleobase, nucleoside, nucleotide and nucleic acid metabolism (GO:0019219)	Nucleus (GO:0005634); Nucleolus (GO:0005730)	Nucleus	0	0	0	0	0	0
POLRMT	DNA-directed RNA polymerase activity (GO:0003899)	Regulation of nucleobase, nucleoside, nucleotide and nucleic acid metabolism (GO:0019219)	Mitochondrion (GO:0005739)	Cytoplasm	0	0	0	0	0	0
POR	Catalytic activity (GO:0003824)	Metabolism (GO:0008152); Energy pathways (GO:0006091)	Endoplasmic reticulum (GO:0005783); Plasma membrane (GO:0005886); Mitochondrion (GO:0005739)	Cytoplasm	0	0	0	0	0	0
POT1	DNA binding (GO:0003677)	Regulation of nucleobase, nucleoside, nucleotide and nucleic acid metabolism (GO:0019219)	Nucleus (GO:0005634)	Nucleus	0	0	0	0	0	0
PPA1	Catalytic activity (GO:0003824)	Metabolism (GO:0008152); Energy pathways (GO:0006091)	Cytoplasm (GO:0005737); Mitochondrion (GO:0005739)	Cytoplasm	0	0	0	0	0	0
PPFIA1	Cytoskeletal anchoring activity (GO:0016343)	Cell growth and/or maintenance (GO:0008151)	Cytoplasm (GO:0005737); Plasma membrane (GO:0005886)	Cytoplasm	0	0	0	0	0	0
PPIF	Isomerase activity (GO:0016853)	Protein metabolism (GO:0019538)	Mitochondrion (GO:0005739); Nucleolus (GO:0005730)	Cytoplasm	0	0	0	0	0	0
PPIH	Chaperone activity (GO:0003754)	Protein metabolism (GO:0019538)	Nucleus (GO:0005634); Cytoplasm (GO:0005737); Nucleolus (GO:0005730)	Nucleus	0	0	0	0	0	0
PPM1J	Protein serine/threonine phosphatase activity (GO:0004722)	Metabolism (GO:0008152); Energy pathways (GO:0006091)	-	Other	0	0	0	0	0	0
PPOX	Catalytic activity (GO:0003824)	Metabolism (GO:0008152); Energy pathways (GO:0006091)	Mitochondrion (GO:0005739)	Cytoplasm	0	0	0	0	0	0
PPP1CA	Protein serine/threonine phosphatase activity (GO:0004722)	Cell proliferation (GO:0008283)	Cytoskeleton (GO:0005856); Nucleolus (GO:0005730); Microtubule (GO:0005874); Mitochondrion (GO:0005739)	Cytoplasm	0	0	0	0	0	0
PPP1CC	Protein serine/threonine phosphatase activity (GO:0004722)	Cell communication (GO:0007154); Signal transduction (GO:0007165)	Nucleus (GO:0005634); Cytoplasm (GO:0005737); Nucleolus (GO:0005730); Microtubule (GO:0005874)	Nucleus	0	0	0	0	0	0
PPP1R1B	Kinase regulator activity (GO:0019207); Phosphatase regulator activity (GO:0019208)	Signal transduction (GO:0007165)	Dendrite (GO:0030425); Axon (GO:0030424); Synapse (GO:0045202); Perinuclear region (GO:0048471)	Cytoplasm	0	0	0	0	0	0
PPP2CA	Protein serine/threonine phosphatase activity (GO:0004722)	Cell communication (GO:0007154); Signal transduction (GO:0007165)	Cytoplasm (GO:0005737); Chromosome (GO:0005694); Mitochondrion (GO:0005739)	Cytoplasm	0	0	0	0	0	1
PPP2R2A	Protein serine/threonine phosphatase activity (GO:0004722)	Cell communication (GO:0007154); Signal transduction (GO:0007165)	Cytoplasm (GO:0005737); Chromosome (GO:0005694)	Cytoplasm	0	0	0	0	1	0
PPP2R5E	Molecular function unknown (GO:0005554)	Cell communication (GO:0007154); Signal transduction (GO:0007165)	Cytoplasm (GO:0005737); Chromosome (GO:0005694)	Cytoplasm	0	0	0	0	0	0
PQBP1	Transcription regulator activity (GO:0030528)	Regulation of nucleobase, nucleoside, nucleotide and nucleic acid metabolism (GO:0019219)	Nucleus (GO:0005634); Cytoplasm (GO:0005737); Nucleolus (GO:0005730)	transcription factor activity	0	0	0	0	0	0
PRDX2	Peroxidase activity (GO:0004601)	Metabolism (GO:0008152); Energy pathways (GO:0006091)	Cytoplasm (GO:0005737); Plasma membrane (GO:0005886)	Cytoplasm	0	0	0	0	0	0
PRIM1	DNA-directed RNA polymerase activity (GO:0003899)	Regulation of nucleobase, nucleoside, nucleotide and nucleic acid metabolism (GO:0019219)	Nucleus (GO:0005634)	Nucleus	0	0	0	0	0	0
PRKAB1	Protein binding (GO:0005515)	Cell communication (GO:0007154); Signal transduction (GO:0007165)	Cytoplasm (GO:0005737)	Cytoplasm	0	0	0	0	0	0
PRKAR2B	Protein serine/threonine kinase activity (GO:0004674)	Cell communication (GO:0007154); Signal transduction (GO:0007165)	Nucleus (GO:0005634); Cytoplasm (GO:0005737); Golgi apparatus (GO:0005794)	Nucleus	0	0	0	0	0	0
PRKCB1	Protein serine/threonine kinase activity (GO:0004674)	Signal transduction (GO:0007165)	Cytoplasm (GO:0005737); Plasma membrane (GO:0005886); Nucleus (GO:0005634)	Cytoplasm	0	0	1	0	1	1
PRKCQ	Protein serine/threonine kinase activity (GO:0004674)	Cell communication (GO:0007154); Signal transduction (GO:0007165)	Cytoplasm (GO:0005737); Nucleus (GO:0005634); Plasma membrane (GO:0005886)	Cytoplasm	0	0	0	0	0	0
PRKCZ	Protein serine/threonine kinase activity (GO:0004674)	Anti-apoptosis (GO:0006916); Signal transduction (GO:0007165); Negative regulation of enzyme activity (GO:0043086); Inflammatory response (GO:0006954)	Membrane fraction (GO:0005624); Late endosome (GO:0005770); Microsome (GO:0005792); Cytoplasm (GO:0005737); Nucleus (GO:0005634); Cell junction (GO:0030054)	Cytoplasm	0	0	1	0	0	0
PRMT1	Methyltransferase activity (GO:0008168)	Metabolism (GO:0008152); Energy pathways (GO:0006091)	Nucleus (GO:0005634); Cytoplasm (GO:0005737)	Nucleus	0	0	0	0	0	0
PRMT3	Methyltransferase activity (GO:0008168)	Metabolism (GO:0008152); Energy pathways (GO:0006091)	Cytoplasm (GO:0005737); Nucleus (GO:0005634); Ribosome (GO:0005840)	Cytoplasm	0	0	0	0	0	0
PRMT6	Methyltransferase activity (GO:0008168)	Metabolism (GO:0008152); Energy pathways (GO:0006091)	Nucleus (GO:0005634)	Nucleus	0	0	0	0	0	0
PRPF3	RNA binding (GO:0003723)	Regulation of nucleobase, nucleoside, nucleotide and nucleic acid metabolism (GO:0019219)	Nucleus (GO:0005634); Nucleolus (GO:0005730); Ribosome (GO:0005840); Cytoplasm (GO:0005737)	Nucleus	0	0	0	0	0	0
PRPF38A	Molecular function unknown (GO:0005554)	Biological_process unknown (GO:0000004)	-	Other	0	0	0	0	0	0
PRPF4	Ribonucleoprotein (GO:0003733)	Regulation of nucleobase, nucleoside, nucleotide and nucleic acid metabolism (GO:0019219)	Nucleus (GO:0005634); Cytoplasm (GO:0005737); Nucleolus (GO:0005730); Ribosome (GO:0005840)	Nucleus	0	0	0	0	0	0
PRPF4B	Transcription regulator activity (GO:0030528); Protein serine/threonine kinase activity (GO:0004674)	Regulation of nucleobase, nucleoside, nucleotide and nucleic acid metabolism (GO:0019219); Signal transduction (GO:0007165)	Nucleus (GO:0005634); Cytoplasm (GO:0005737)	transcription factor activity	0	0	0	0	0	0
PRPF8	RNA binding (GO:0003723)	Regulation of nucleobase, nucleoside, nucleotide and nucleic acid metabolism (GO:0019219)	Cytoplasm (GO:0005737); Nucleus (GO:0005634); Nucleolus (GO:0005730)	Cytoplasm	0	0	0	0	0	0
PRUNE	Molecular function unknown (GO:0005554)	Biological_process unknown (GO:0000004)	Cytoplasm (GO:0005737); Nucleus (GO:0005634)	Cytoplasm	0	0	0	0	0	0
PSMA2	Ubiquitin-specific protease activity (GO:0004843)	Protein metabolism (GO:0019538)	-	Other	0	0	0	0	0	0
PSMA4	Ubiquitin-specific protease activity (GO:0004843)	Protein metabolism (GO:0019538)	Cytoplasm (GO:0005737); Endoplasmic reticulum (GO:0005783); Nucleus (GO:0005634)	Cytoplasm	0	0	0	0	0	0
PSMA5	Ubiquitin-specific protease activity (GO:0004843)	Protein metabolism (GO:0019538)	Cytoplasm (GO:0005737); Nucleus (GO:0005634)	Cytoplasm	0	0	0	0	0	0
PSMB2	Ubiquitin-specific protease activity (GO:0004843)	Protein metabolism (GO:0019538)	Cytoplasm (GO:0005737)	Cytoplasm	0	0	0	0	0	0
PSMB3	Ubiquitin-specific protease activity (GO:0004843)	Protein metabolism (GO:0019538)	Nucleus (GO:0005634); Cytoplasm (GO:0005737)	Nucleus	0	0	0	0	0	0
PSMB6	Ubiquitin-specific protease activity (GO:0004843)	Protein metabolism (GO:0019538)	Cytoplasm (GO:0005737)	Cytoplasm	0	0	0	0	0	0
PSMB7	Ubiquitin-specific protease activity (GO:0004843)	Protein metabolism (GO:0019538)	Cytoplasm (GO:0005737); Nucleus (GO:0005634)	Cytoplasm	0	0	0	0	0	0
PSMC1	Ubiquitin-specific protease activity (GO:0004843)	Protein metabolism (GO:0019538)	Nucleus (GO:0005634); Cytoplasm (GO:0005737)	Nucleus	0	0	0	0	0	0
PSMC3	Ubiquitin-specific protease activity (GO:0004843)	Protein metabolism (GO:0019538)	Nucleus (GO:0005634)	Nucleus	0	0	0	0	0	0
PSMC3IP	Protein binding (GO:0005515)	Regulation of nucleobase, nucleoside, nucleotide and nucleic acid metabolism (GO:0019219)	Nucleus (GO:0005634)	Nucleus	0	0	0	0	0	0
PSMC4	Ubiquitin-specific protease activity (GO:0004843)	Protein metabolism (GO:0019538)	Nucleus (GO:0005634)	Nucleus	0	0	0	0	0	0
PSMC5	Ubiquitin-specific protease activity (GO:0004843)	Protein metabolism (GO:0019538)	Cytoplasm (GO:0005737); Nucleus (GO:0005634)	Cytoplasm	0	0	0	0	0	0
PSMC6	Ubiquitin-specific protease activity (GO:0004843)	Protein metabolism (GO:0019538)	Cytoplasm (GO:0005737)	Cytoplasm	0	0	0	0	0	0
PSMD7	Ubiquitin-specific protease activity (GO:0004843)	Protein metabolism (GO:0019538)	Nucleus (GO:0005634)	Nucleus	0	0	0	0	0	0
PSPC1	RNA binding (GO:0003723)	Regulation of nucleobase, nucleoside, nucleotide and nucleic acid metabolism (GO:0019219)	Nucleus (GO:0005634); Nucleolus (GO:0005730)	Nucleus	0	0	0	0	0	0
PTGES2	Isomerase activity (GO:0016853)	Metabolism (GO:0008152); Energy pathways (GO:0006091)	Endoplasmic reticulum (GO:0005783); Nucleus (GO:0005634); Cytoplasm (GO:0005737)	Cytoplasm	0	0	0	0	0	0
PTGES3	Chaperone activity (GO:0003754)	Protein metabolism (GO:0019538)	Cytoplasm (GO:0005737); Nucleus (GO:0005634)	Cytoplasm	0	0	0	0	0	0
PTPN13	Protein tyrosine phosphatase activity (GO:0004725)	Cell communication (GO:0007154); Signal transduction (GO:0007165); Apoptosis (GO:0006915)	Plasma membrane (GO:0005886); Cytoplasm (GO:0005737); Early endosome (GO:0005769)	Plasma membrane	0	0	0	0	0	0
PTPRF	Receptor signaling protein tyrosine phosphatase activity (GO:0004728)	Cell communication (GO:0007154); Signal transduction (GO:0007165)	Plasma membrane (GO:0005886); Extracellular (GO:0005576)	Plasma membrane	0	0	0	0	0	0
PTPRU	Cell adhesion molecule activity (GO:0005194)	Cell communication (GO:0007154); Signal transduction (GO:0007165)	Plasma membrane (GO:0005886)	Plasma membrane	0	0	0	0	0	0
PTTG1	Transcription regulator activity (GO:0030528)	Regulation of nucleobase, nucleoside, nucleotide and nucleic acid metabolism (GO:0019219)	Cytoplasm (GO:0005737); Nucleus (GO:0005634)	transcription factor activity	0	0	0	0	0	0
PYCARD	Caspase activator activity (GO:0008656)	Apoptosis (GO:0006915)	Cytoplasm (GO:0005737); Perinuclear region (GO:0048471)	Cytoplasm	0	0	0	0	0	0
PYCR2	Molecular function unknown (GO:0005554)	Biological_process unknown (GO:0000004)	Mitochondrion (GO:0005739)	Cytoplasm	0	0	0	0	0	0
RAB3C	GTPase activity (GO:0003924)	Transport (GO:0006810)	Cytoplasmic vesicle (GO:0016023); Plasma membrane (GO:0005886); Microsome (GO:0005792)	Cytoplasm	0	0	0	0	0	0
RAD51AP1	DNA binding (GO:0003677)	Regulation of nucleobase, nucleoside, nucleotide and nucleic acid metabolism (GO:0019219)	Nucleus (GO:0005634)	Nucleus	0	0	0	0	0	0
RAN	GTPase activity (GO:0003924)	Cell communication (GO:0007154); Signal transduction (GO:0007165)	Nucleus (GO:0005634); Cytoplasm (GO:0005737); Mitochondrion (GO:0005739)	Nucleus	0	0	0	0	0	0
RANBP2	Transporter activity (GO:0005215)	Cell communication (GO:0007154); Signal transduction (GO:0007165)	Nucleus (GO:0005634); Cytoplasm (GO:0005737); Mitochondrion (GO:0005739); Kinetochore (GO:0000776)	Nucleus	0	0	0	0	0	0
RASL12	GTPase activity (GO:0003924)	Cell communication (GO:0007154); Signal transduction (GO:0007165)	-	Other	0	0	0	0	0	0
RAVER2	Molecular function unknown (GO:0005554)	Regulation of nucleobase, nucleoside, nucleotide and nucleic acid metabolism (GO:0019219)	Cytoplasm (GO:0005737); Perinuclear region (GO:0048471)	Cytoplasm	0	0	0	0	0	0
RBBP8	Transcription regulator activity (GO:0030528)	Regulation of nucleobase, nucleoside, nucleotide and nucleic acid metabolism (GO:0019219)	Cytoplasm (GO:0005737); Nucleus (GO:0005634)	transcription factor activity	0	0	0	0	0	0
RBMX	RNA binding (GO:0003723)	Regulation of nucleobase, nucleoside, nucleotide and nucleic acid metabolism (GO:0019219)	Nucleus (GO:0005634); Nucleolus (GO:0005730)	Nucleus	0	0	0	0	0	0
RCC1	Guanyl-nucleotide exchange factor activity (GO:0005085)	Cell communication (GO:0007154); Signal transduction (GO:0007165)	Nucleus (GO:0005634); Nucleolus (GO:0005730); Cytoplasm (GO:0005737)	Nucleus	0	0	0	0	0	0
REXO1	Molecular function unknown (GO:0005554)	Regulation of nucleobase, nucleoside, nucleotide and nucleic acid metabolism (GO:0019219)	Nucleus (GO:0005634)	Nucleus	0	0	0	0	0	0
RFWD2	Ubiquitin-specific protease activity (GO:0004843); Transcription regulator activity (GO:0030528)	Protein metabolism (GO:0019538)	Nucleus (GO:0005634); Cytoplasm (GO:0005737)	Nucleus	0	0	0	0	0	0
RFX5	Transcription factor activity (GO:0003700)	Regulation of gene expression, epigenetic (GO:0040029)	Nucleus (GO:0005634)	transcription factor activity	0	0	0	0	0	0
RGS14	GTPase activator activity (GO:0005096)	Cell communication (GO:0007154); Signal transduction (GO:0007165)	Plasma membrane (GO:0005886); Cytoplasm (GO:0005737)	Plasma membrane	0	0	0	0	0	0
RHEBL1	GTPase activity (GO:0003924)	Cell communication (GO:0007154); Signal transduction (GO:0007165)	-	Other	0	0	0	0	0	0
RHOH	GTPase activity (GO:0003924)	Cell communication (GO:0007154); Signal transduction (GO:0007165)	Cytoplasm (GO:0005737)	Cytoplasm	0	0	0	0	0	0
RIMS2	Molecular function unknown (GO:0005554)	Cell communication (GO:0007154); Signal transduction (GO:0007165)	Plasma membrane (GO:0005886)	Plasma membrane	0	0	0	0	0	0
RIPK4	Protein serine/threonine kinase activity (GO:0004674)	Cell communication (GO:0007154); Signal transduction (GO:0007165)	Cytoplasm (GO:0005737); Integral to membrane (GO:0016021)	Cytoplasm	0	0	0	0	0	0
RND2	GTPase activity (GO:0003924)	Cell communication (GO:0007154); Signal transduction (GO:0007165)	Cytoplasm (GO:0005737); Golgi apparatus (GO:0005794); Endosome (GO:0005768)	Cytoplasm	0	0	0	0	0	0
RNF126	Ubiquitin-specific protease activity (GO:0004843)	Protein metabolism (GO:0019538)	-	Other	0	0	0	0	0	0
RNF130	Ubiquitin-specific protease activity (GO:0004843)	Protein metabolism (GO:0019538)	Mitochondrion (GO:0005739)	Cytoplasm	0	0	0	0	0	0
RNF138	Ubiquitin-specific protease activity (GO:0004843)	Protein metabolism (GO:0019538)	-	Other	0	0	0	0	0	0
RNF4	Transcription regulator activity (GO:0030528)	Regulation of nucleobase, nucleoside, nucleotide and nucleic acid metabolism (GO:0019219)	Nucleus (GO:0005634)	transcription factor activity	0	0	0	0	0	0
RNF5	Ligase activity (GO:0016874)	Protein metabolism (GO:0019538)	Plasma membrane (GO:0005886); Nucleus (GO:0005634); Endoplasmic reticulum membrane (GO:0005789)	Plasma membrane	0	0	0	0	0	0
RNF8	Ubiquitin-specific protease activity (GO:0004843)	Protein metabolism (GO:0019538)	Nucleus (GO:0005634)	Nucleus	0	0	0	0	0	0
RNGTT	Catalytic activity (GO:0003824)	Metabolism (GO:0008152); Energy pathways (GO:0006091)	Nucleus (GO:0005634)	Nucleus	0	0	0	0	0	0
RORA	DNA binding (GO:0003677)	Bone remodeling (GO:0046849)	Nucleus (GO:0005634)	Nucleus	0	0	0	0	0	0
RPE	Racemase and epimerase activity (GO:0016854)	Metabolism (GO:0008152); Energy pathways (GO:0006091)	Cytoplasm (GO:0005737)	Cytoplasm	0	0	0	0	0	0
RPL10A	Structural constituent of ribosome (GO:0003735)	Protein metabolism (GO:0019538)	Ribosome (GO:0005840); Nucleolus (GO:0005730)	Cytoplasm	0	0	0	0	0	0
RPL23	Structural constituent of ribosome (GO:0003735)	Protein metabolism (GO:0019538)	Ribosome (GO:0005840)	Cytoplasm	0	0	0	0	0	0
RPL29	Structural constituent of ribosome (GO:0003735)	Protein metabolism (GO:0019538)	Plasma membrane (GO:0005886); Nucleus (GO:0005634); Cytoplasm (GO:0005737); Nucleolus (GO:0005730); Mitochondrion (GO:0005739)	Plasma membrane	0	0	0	0	0	0
RPL5	Structural constituent of ribosome (GO:0003735)	Protein metabolism (GO:0019538)	Ribosome (GO:0005840); Nucleolus (GO:0005730); Cytosol (GO:0005829)	Cytoplasm	0	0	0	0	0	0
RPL6	Structural constituent of ribosome (GO:0003735)	Protein metabolism (GO:0019538)	Nucleolus (GO:0005730); Mitochondrion (GO:0005739); Ribosome (GO:0005840)	Nucleus	0	0	0	0	0	0
RPL7A	Structural constituent of ribosome (GO:0003735)	Protein metabolism (GO:0019538)	Nucleus (GO:0005634); Nucleolus (GO:0005730); Cytoplasm (GO:0005737); Extracellular (GO:0005576); Ribosome (GO:0005840)	Nucleus	0	0	0	0	0	0
RPL8	Structural constituent of ribosome (GO:0003735)	Protein metabolism (GO:0019538)	Nucleolus (GO:0005730); Mitochondrion (GO:0005739)	Nucleus	0	0	0	0	0	0
RPLP0	Structural constituent of ribosome (GO:0003735)	Protein metabolism (GO:0019538)	Nucleus (GO:0005634); Ribosome (GO:0005840); Nucleolus (GO:0005730); Cytoplasm (GO:0005737); Cytosol (GO:0005829); Mitochondrion (GO:0005739)	Nucleus	0	0	0	0	0	0
RPP14	Ribonuclease activity (GO:0004540)	Regulation of nucleobase, nucleoside, nucleotide and nucleic acid metabolism (GO:0019219)	Nucleus (GO:0005634); Nucleolus (GO:0005730)	Nucleus	0	0	0	0	0	0
RPP21	Ribonuclease activity (GO:0004540)	Regulation of nucleobase, nucleoside, nucleotide and nucleic acid metabolism (GO:0019219)	Nucleus (GO:0005634); Nucleolus (GO:0005730)	Nucleus	0	0	0	0	0	0
RPP38	Ribonuclease activity (GO:0004540)	RNA metabolism (GO:0016070)	Nucleolus (GO:0005730)	Nucleus	0	0	0	0	0	0
RPS15	Structural constituent of ribosome (GO:0003735)	Regulation of nucleobase, nucleoside, nucleotide and nucleic acid metabolism (GO:0019219)	Ribosome (GO:0005840)	Cytoplasm	0	0	0	0	0	0
RPS15A	Structural constituent of ribosome (GO:0003735)	Protein metabolism (GO:0019538)	Ribosome (GO:0005840)	Cytoplasm	0	0	0	0	0	0
RPS20	Structural constituent of ribosome (GO:0003735)	Protein metabolism (GO:0019538)	Ribosome (GO:0005840)	Cytoplasm	0	0	0	0	0	0
RPS25	Structural constituent of ribosome (GO:0003735)	Protein metabolism (GO:0019538)	Nucleus (GO:0005634); Ribosome (GO:0005840); Nucleolus (GO:0005730)	Nucleus	0	0	0	0	0	0
RPS6KA1	Protein serine/threonine kinase activity (GO:0004674)	Cell communication (GO:0007154); Signal transduction (GO:0007165)	Nucleus (GO:0005634); Cytosol (GO:0005829); Membrane fraction (GO:0005624)	Nucleus	0	0	1	0	0	0
RRAS2	GTPase activity (GO:0003924)	Cell communication (GO:0007154); Signal transduction (GO:0007165)	Plasma membrane (GO:0005886); Cytoplasm (GO:0005737); Endoplasmic reticulum (GO:0005783); Nucleus (GO:0005634)	Plasma membrane	0	0	0	0	0	0
RTN4IP1	Catalytic activity (GO:0003824)	Metabolism (GO:0008152); Energy pathways (GO:0006091)	Mitochondrion (GO:0005739)	Cytoplasm	0	0	0	0	0	0
RTN4R	Receptor activity (GO:0004872)	Cell communication (GO:0007154); Signal transduction (GO:0007165)	Plasma membrane (GO:0005886)	Plasma membrane	0	0	0	0	0	0
RUVBL2	Transcription regulator activity (GO:0030528)	Regulation of nucleobase, nucleoside, nucleotide and nucleic acid metabolism (GO:0019219)	Cytoplasm (GO:0005737); Nucleus (GO:0005634); Nucleolus (GO:0005730); Chromosome (GO:0005694)	transcription factor activity	0	0	0	0	0	0
RYBP	Transcription regulator activity (GO:0030528)	Regulation of nucleobase, nucleoside, nucleotide and nucleic acid metabolism (GO:0019219)	Nucleus (GO:0005634); Nucleoplasm (GO:0005654)	transcription factor activity	0	0	0	0	0	0
SARS2	Ligase activity (GO:0016874)	Protein metabolism (GO:0019538)	Mitochondrion (GO:0005739); Cytoplasm (GO:0005737)	Cytoplasm	0	0	0	0	0	0
SENP1	Peptidase activity (GO:0008233)	Protein metabolism (GO:0019538)	Nucleus (GO:0005634)	Nucleus	0	0	0	0	0	0
SENP3	Peptidase activity (GO:0008233)	Protein metabolism (GO:0019538)	Nucleolus (GO:0005730); Nucleus (GO:0005634); Nucleus (GO:0005634)	Nucleus	0	0	0	0	0	0
SERBP1	RNA binding (GO:0003723)	Regulation of nucleobase, nucleoside, nucleotide and nucleic acid metabolism (GO:0019219)	Cytoplasm (GO:0005737); Nucleus (GO:0005634)	Cytoplasm	0	0	0	0	0	0
SF3A1	RNA binding (GO:0003723)	Regulation of nucleobase, nucleoside, nucleotide and nucleic acid metabolism (GO:0019219)	Nucleus (GO:0005634)	Nucleus	0	0	0	0	0	0
SF3A3	RNA binding (GO:0003723)	Protein metabolism (GO:0019538)	Nucleus (GO:0005634); Nucleolus (GO:0005730)	Nucleus	0	0	0	0	0	0
SF3B4	Ribonucleoprotein (GO:0003733)	Regulation of nucleobase, nucleoside, nucleotide and nucleic acid metabolism (GO:0019219)	Nucleus (GO:0005634)	Nucleus	0	0	0	0	0	0
SFMBT1	Transcription cofactor activity (GO:0003712)	Regulation of gene expression, epigenetic (GO:0040029)	Nucleus (GO:0005634)	transcription factor activity	0	0	0	0	0	0
SFRS5	RNA binding (GO:0003723)	Regulation of nucleobase, nucleoside, nucleotide and nucleic acid metabolism (GO:0019219)	Nucleus (GO:0005634); Nucleolus (GO:0005730)	Nucleus	0	0	0	0	0	0
SFRS9	RNA binding (GO:0003723)	Protein metabolism (GO:0019538)	Nucleus (GO:0005634); Nucleolus (GO:0005730)	Nucleus	0	0	0	0	0	0
SH2D2A	Receptor signaling complex scaffold activity (GO:0030159)	Cell communication (GO:0007154); Signal transduction (GO:0007165)	Cytoplasm (GO:0005737)	Cytoplasm	0	0	0	0	0	0
SHMT1	Methyltransferase activity (GO:0008168); RNA binding (GO:0003723)	Metabolism (GO:0008152); Energy pathways (GO:0006091)	Cytoplasm (GO:0005737); Mitochondrion (GO:0005739)	Cytoplasm	0	0	0	0	0	0
SIAH1	Ubiquitin-specific protease activity (GO:0004843)	Protein metabolism (GO:0019538)	Nucleus (GO:0005634); Cytoplasm (GO:0005737); Membrane fraction (GO:0005624); Endosome (GO:0005768); Cytosol (GO:0005829)	Cytoplasm	0	0	0	0	0	0
SIN3A	Transcription regulator activity (GO:0030528); DNA binding (GO:0003677)	Regulation of nucleobase, nucleoside, nucleotide and nucleic acid metabolism (GO:0019219)	Cytoplasm (GO:0005737); Nucleus (GO:0005634)	transcription factor activity	0	0	1	1	0	0
SKIV2L2	Helicase activity (GO:0004386)	Regulation of nucleobase, nucleoside, nucleotide and nucleic acid metabolism (GO:0019219)	Nucleus (GO:0005634); Nucleolus (GO:0005730)	Nucleus	0	0	0	0	0	0
SKP2	Ubiquitin-specific protease activity (GO:0004843)	Regulation of cell cycle (GO:0000074)	Nucleus (GO:0005634)	Nucleus	0	0	0	1	0	0
SLC16A10	Auxiliary transport protein activity (GO:0015457)	Transport (GO:0006810)	Plasma membrane (GO:0005886)	Plasma membrane	0	0	0	0	0	0
SLC25A4	Transporter activity (GO:0005215)	Transport (GO:0006810)	Mitochondrion (GO:0005739); Nucleus (GO:0005634)	Cytoplasm	0	0	0	0	0	0
SMAD4	Transcription factor activity (GO:0003700)	Regulation of nucleobase, nucleoside, nucleotide and nucleic acid metabolism (GO:0019219)	Nucleus (GO:0005634); Cytoplasm (GO:0005737)	Nucleus	0	0	0	1	1	1
SMARCA4	Transcription factor activity (GO:0003700)	Regulation of nucleobase, nucleoside, nucleotide and nucleic acid metabolism (GO:0019219)	Nucleus (GO:0005634); Nucleolus (GO:0005730); Kinetochore (GO:0000776)	transcription factor activity	0	0	0	0	0	0
SMARCE1	DNA binding (GO:0003677)	Regulation of nucleobase, nucleoside, nucleotide and nucleic acid metabolism (GO:0019219)	Nucleus (GO:0005634); Kinetochore (GO:0000776)	Nucleus	0	0	0	0	0	0
SMG5	Molecular function unknown (GO:0005554)	Biological_process unknown (GO:0000004)	Cytoplasm (GO:0005737); Nucleus (GO:0005634)	Cytoplasm	0	0	0	0	0	0
SMG7	Molecular function unknown (GO:0005554)	Biological_process unknown (GO:0000004)	-	Other	0	0	0	0	0	0
SMS	Transferase activity (GO:0016740)	Metabolism (GO:0008152); Energy pathways (GO:0006091)	-	Other	0	0	0	0	0	0
SNAPC4	Transcription factor activity (GO:0003700)	Regulation of nucleobase, nucleoside, nucleotide and nucleic acid metabolism (GO:0019219)	Nucleus (GO:0005634)	transcription factor activity	0	0	0	0	0	0
SNX2	Transporter activity (GO:0005215)	Transport (GO:0006810)	Endosome (GO:0005768); Plasma membrane (GO:0005886); Cytoplasm (GO:0005737)	Cytoplasm	0	0	0	0	1	0
SNX24	Transporter activity (GO:0005215)	Transport (GO:0006810)	-	Other	0	0	0	0	0	0
SOCS2	Receptor signaling complex scaffold activity (GO:0030159)	Cell communication (GO:0007154); Signal transduction (GO:0007165)	Cytoplasm (GO:0005737)	Cytoplasm	0	0	0	0	0	0
SORL1	Transmembrane receptor activity (GO:0004888)	Cell communication (GO:0007154); Signal transduction (GO:0007165)	Plasma membrane (GO:0005886); Golgi apparatus (GO:0005794); Cytoplasm (GO:0005737)	Plasma membrane	0	0	0	0	0	0
SP100	Transcription regulator activity (GO:0030528)	Regulation of nucleobase, nucleoside, nucleotide and nucleic acid metabolism (GO:0019219)	Nucleus (GO:0005634); Cytoplasm (GO:0005737); Nucleoplasm (GO:0005654)	transcription factor activity	0	0	0	0	0	0
SPHK2	Catalytic activity (GO:0003824)	Metabolism (GO:0008152); Energy pathways (GO:0006091)	Cytoplasm (GO:0005737)	Cytoplasm	0	0	0	0	0	0
SPIB	Transcription factor activity (GO:0003700)	Regulation of nucleobase, nucleoside, nucleotide and nucleic acid metabolism (GO:0019219)	Nucleus (GO:0005634); Cytoplasm (GO:0005737)	transcription factor activity	0	0	0	0	0	0
SPINT1	Protease inhibitor activity (GO:0030414)	Protein metabolism (GO:0019538)	Soluble fraction (GO:0005625); Extracellular (GO:0005576); Membrane fraction (GO:0005624)	Cytoplasm	0	0	0	0	0	0
SRF	Transcription factor activity (GO:0003700)	Regulation of nucleobase, nucleoside, nucleotide and nucleic acid metabolism (GO:0019219)	Nucleus (GO:0005634)	transcription factor activity	0	0	0	0	0	0
SRFBP1	Transcription regulator activity (GO:0030528)	Metabolism (GO:0008152)	Nucleus (GO:0005634); Cytosol (GO:0005829); Perinuclear region (GO:0048471); Cytoplasm (GO:0005737)	transcription factor activity	0	0	0	0	0	0
SRP72	RNA binding (GO:0003723)	Protein metabolism (GO:0019538)	Nucleolus (GO:0005730); Cytoplasm (GO:0005737); Cytosol (GO:0005829)	Nucleus	0	0	0	0	0	0
SRPK1	Protein threonine/tyrosine kinase activity (GO:0004712)	Regulation of nucleobase, nucleoside, nucleotide and nucleic acid metabolism (GO:0019219)	Nucleus (GO:0005634); Cytoplasm (GO:0005737)	Nucleus	0	0	0	0	0	0
SRRM2	RNA binding (GO:0003723)	Regulation of nucleobase, nucleoside, nucleotide and nucleic acid metabolism (GO:0019219)	Nucleus (GO:0005634); Cytoplasm (GO:0005737)	Nucleus	0	0	0	0	0	0
SSRP1	Transcription factor activity (GO:0003700)	Regulation of nucleobase, nucleoside, nucleotide and nucleic acid metabolism (GO:0019219)	Cytoplasm (GO:0005737); Nucleus (GO:0005634); Nucleolus (GO:0005730); Chromosome (GO:0005694)	transcription factor activity	0	0	0	0	0	0
SSSCA1	Molecular function unknown (GO:0005554)	Cell communication (GO:0007154); Signal transduction (GO:0007165)	Centrosome (GO:0005813)	Cytoplasm	0	0	0	0	0	0
ST14	Serine-type peptidase activity (GO:0008236)	Protein metabolism (GO:0019538)	Plasma membrane (GO:0005886)	Plasma membrane	0	0	0	0	0	0
STAU1	RNA binding (GO:0003723); Transporter activity (GO:0005215)	Protein metabolism (GO:0019538)	Endoplasmic reticulum (GO:0005783); Cytoplasm (GO:0005737); Nucleus (GO:0005634)	Cytoplasm	0	0	0	0	0	0
STK24	Protein serine/threonine kinase activity (GO:0004674)	Signal transduction (GO:0007165)	Cytoplasm (GO:0005737); Nucleus (GO:0005634)	Cytoplasm	0	0	0	0	0	0
STK35	Protein serine/threonine kinase activity (GO:0004674)	Cell communication (GO:0007154); Signal transduction (GO:0007165)	Nucleus (GO:0005634); Cytoplasm (GO:0005737)	Nucleus	0	0	0	0	0	0
STMN1	Signal transducer activity (GO:0004871)	Cell growth and/or maintenance (GO:0008151); Signal transduction (GO:0007165)	Cytoplasm (GO:0005737)	Cytoplasm	0	0	0	0	0	0
STRA13	Molecular function unknown (GO:0005554)	Biological_process unknown (GO:0000004)	Nucleus (GO:0005634)	Nucleus	0	0	0	0	0	0
STRN3	Calcium ion binding (GO:0005509)	Cell communication (GO:0007154); Signal transduction (GO:0007165)	Nucleus (GO:0005634); Cytoplasm (GO:0005737); Integral to membrane (GO:0016021)	Nucleus	0	0	0	0	0	0
STRN4	Molecular function unknown (GO:0005554)	Cell communication (GO:0007154); Signal transduction (GO:0007165)	Cytoplasm (GO:0005737)	Cytoplasm	0	0	0	0	0	0
SUDS3	Transcription regulator activity (GO:0030528)	Regulation of nucleobase, nucleoside, nucleotide and nucleic acid metabolism (GO:0019219)	Nucleus (GO:0005634); Cytoplasm (GO:0005737)	transcription factor activity	0	0	0	0	0	0
SURF5	Molecular function unknown (GO:0005554)	Biological_process unknown (GO:0000004)	Cytoplasm (GO:0005737); Nucleus (GO:0005634)	Cytoplasm	0	0	0	0	0	0
SYT2	Calcium ion binding (GO:0005509)	Cell communication (GO:0007154); Signal transduction (GO:0007165)	Secretory granule (GO:0030141); Plasma membrane (GO:0005886); Endoplasmic reticulum (GO:0005783); Lysosome (GO:0005764)	Plasma membrane	0	0	0	0	0	0
SYT3	Calcium ion binding (GO:0005509)	Cell communication (GO:0007154); Signal transduction (GO:0007165)	Integral to membrane (GO:0016021)	Plasma membrane	0	0	0	0	0	0
SYT6	Calcium ion binding (GO:0005509)	Cell communication (GO:0007154); Signal transduction (GO:0007165)	-	Other	0	0	0	0	0	0
TACC3	Molecular function unknown (GO:0005554)	Cell communication (GO:0007154); Signal transduction (GO:0007165)	Nucleus (GO:0005634); Cytoplasm (GO:0005737)	Nucleus	0	0	0	0	0	0
TACSTD1	Cell adhesion molecule activity (GO:0005194)	Cell communication (GO:0007154); Signal transduction (GO:0007165)	Plasma membrane (GO:0005886); Extracellular (GO:0005576)	Plasma membrane	0	0	0	0	0	0
TAF1A	Transcription factor activity (GO:0003700)	Regulation of nucleobase, nucleoside, nucleotide and nucleic acid metabolism (GO:0019219)	Nucleolus (GO:0005730); Nucleoplasm (GO:0005654)	transcription factor activity	0	0	0	0	0	0
TAF1C	Transcription factor activity (GO:0003700)	Regulation of nucleobase, nucleoside, nucleotide and nucleic acid metabolism (GO:0019219)	Nucleus (GO:0005634)	transcription factor activity	0	0	0	0	0	0
TAF4	Transcription factor activity (GO:0003700)	Regulation of nucleobase, nucleoside, nucleotide and nucleic acid metabolism (GO:0019219)	Nucleus (GO:0005634)	transcription factor activity	0	0	0	0	0	0
TAF5	Transcription factor activity (GO:0003700)	Regulation of nucleobase, nucleoside, nucleotide and nucleic acid metabolism (GO:0019219)	Nucleus (GO:0005634)	transcription factor activity	0	0	0	0	0	0
TAF6	Transcription factor activity (GO:0003700)	Apoptosis (GO:0006915)	Nucleus (GO:0005634)	transcription factor activity	0	0	0	0	0	0
TAF9	Transcription regulator activity (GO:0030528)	Transcription (GO:0006350); Energy pathways (GO:0006091)	Nucleus (GO:0005634); Nucleoplasm (GO:0005654)	transcription factor activity	0	0	0	0	0	0
TARDBP	DNA binding (GO:0003677)	Regulation of nucleobase, nucleoside, nucleotide and nucleic acid metabolism (GO:0019219)	Nucleus (GO:0005634)	Nucleus	0	0	0	0	0	0
TBCD	Chaperone activity (GO:0003754)	Protein folding (GO:0006457)	Microtubule (GO:0005874)	Cytoplasm	0	0	0	0	0	0
TCEB3	Transcription regulator activity (GO:0030528)	Regulation of nucleobase, nucleoside, nucleotide and nucleic acid metabolism (GO:0019219)	Nucleus (GO:0005634); Nucleolus (GO:0005730)	transcription factor activity	0	0	0	0	0	0
TDG	DNA repair protein (GO:0003685)	DNA repair (GO:0006281)	Nucleus (GO:0005634)	Nucleus	0	0	0	0	0	0
TDP1	Phosphoric diester hydrolase activity (GO:0008081)	DNA repair (GO:0006281)	Nucleus (GO:0005634)	Nucleus	0	0	0	0	0	0
TERT	RNA-directed DNA polymerase activity (GO:0003964)	Regulation of nucleobase, nucleoside, nucleotide and nucleic acid metabolism (GO:0019219)	Nucleus (GO:0005634); Cytoplasm (GO:0005737); Nucleolus (GO:0005730); Mitochondrion (GO:0005739)	Nucleus	0	0	0	0	0	0
TESC	Calcium ion binding (GO:0005509)	Cell communication (GO:0007154); Signal transduction (GO:0007165)	Cytoplasm (GO:0005737); Nucleus (GO:0005634)	Cytoplasm	0	0	0	0	0	0
TFB1M	Transcription factor activity (GO:0003700)	Regulation of nucleobase, nucleoside, nucleotide and nucleic acid metabolism (GO:0019219)	Mitochondrion (GO:0005739)	transcription factor activity	0	0	0	0	0	0
TFDP2	Transcription factor activity (GO:0003700)	Regulation of nucleobase, nucleoside, nucleotide and nucleic acid metabolism (GO:0019219)	Nucleus (GO:0005634)	Nucleus	0	0	0	0	1	0
THOC4	Chaperone activity (GO:0003754)	Protein metabolism (GO:0019538)	Nucleus (GO:0005634); Nucleolus (GO:0005730); Mitochondrion (GO:0005739)	Nucleus	0	0	0	0	0	0
THRAP4	Transcription regulator activity (GO:0030528)	Regulation of nucleobase, nucleoside, nucleotide and nucleic acid metabolism (GO:0019219)	Nucleus (GO:0005634)	transcription factor activity	0	0	0	0	0	0
TJP1	Cell adhesion molecule activity (GO:0005194)	Cell growth and/or maintenance (GO:0008151)	Cell surface (GO:0009986); Cytoplasm (GO:0005737); Nucleus (GO:0005634); Extracellular (GO:0005576)	Plasma membrane	0	0	0	0	0	0
TJP2	Cell adhesion molecule activity (GO:0005194)	Cell communication (GO:0007154); Signal transduction (GO:0007165)	Cytoplasm (GO:0005737); Nucleus (GO:0005634); Cell junction (GO:0030054)	Cytoplasm	0	0	0	0	0	0
TLK2	Kinase activity (GO:0016301)	Cell communication (GO:0007154); Signal transduction (GO:0007165)	Nucleus (GO:0005634)	Nucleus	0	0	0	0	0	0
TNNT1	Structural constituent of cytoskeleton (GO:0005200)	Cell growth and/or maintenance (GO:0008151)	Cytoplasm (GO:0005737)	Cytoplasm	0	0	0	0	0	0
TNPO3	Ligand-dependent nuclear receptor activity (GO:0004879)	Cell communication (GO:0007154); Signal transduction (GO:0007165)	Nucleus (GO:0005634)	Nucleus	0	0	0	0	0	0
TOM1L1	Receptor signaling complex scaffold activity (GO:0030159)	Cell communication (GO:0007154); Signal transduction (GO:0007165)	Endosome (GO:0005768); Golgi apparatus (GO:0005794); Lysosome (GO:0005764); Cytoplasm (GO:0005737)	Cytoplasm	0	0	0	0	0	0
TOP1	DNA topoisomerase activity (GO:0003916)	Regulation of nucleobase, nucleoside, nucleotide and nucleic acid metabolism (GO:0019219)	Nucleus (GO:0005634); Cytoplasm (GO:0005737); Nucleolus (GO:0005730)	Nucleus	0	0	0	0	0	0
TOP3A	DNA topoisomerase activity (GO:0003916)	Regulation of nucleobase, nucleoside, nucleotide and nucleic acid metabolism (GO:0019219)	Nucleus (GO:0005634); Mitochondrion (GO:0005739); Nucleolus (GO:0005730)	Nucleus	0	0	0	0	0	0
TOP3B	DNA topoisomerase activity (GO:0003916)	Regulation of nucleobase, nucleoside, nucleotide and nucleic acid metabolism (GO:0019219)	Nucleus (GO:0005634); Cytoplasm (GO:0005737)	Nucleus	0	0	0	0	0	0
TOPORS	Ubiquitin-specific protease activity (GO:0004843)	Protein metabolism (GO:0019538)	Nucleus (GO:0005634); Nucleoplasm (GO:0005654); Nucleolus (GO:0005730)	Nucleus	0	0	0	0	0	0
TPM1	Cytoskeletal protein binding (GO:0008092)	Cell growth and/or maintenance (GO:0008151)	Perinuclear region (GO:0048471); Cytoplasm (GO:0005737); Actin cytoskeleton (GO:0015629)	Nucleus	0	0	0	0	0	0
TRAF2	Receptor signaling complex scaffold activity (GO:0030159)	Cell communication (GO:0007154); Signal transduction (GO:0007165)	Cytoplasm (GO:0005737); Plasma membrane (GO:0005886)	Cytoplasm	0	0	0	0	0	0
TRAF5	Signal transducer activity (GO:0004871)	Signal transduction (GO:0007165)	Cytoplasm (GO:0005737); Nucleus (GO:0005634)	Cytoplasm	0	0	0	0	0	0
TRAP1	Heat shock protein activity (GO:0003773)	Protein metabolism (GO:0019538)	Mitochondrion (GO:0005739)	Cytoplasm	0	0	0	0	1	0
TRAPPC6A	Molecular function unknown (GO:0005554)	Biological_process unknown (GO:0000004)	-	Other	0	0	0	0	0	0
TRERF1	Transcription regulator activity (GO:0030528)	Regulation of nucleobase, nucleoside, nucleotide and nucleic acid metabolism (GO:0019219)	Nucleus (GO:0005634)	transcription factor activity	0	0	0	0	0	0
TRIAP1	Enzyme inhibitor activity (GO:0004857)	Anti-apoptosis (GO:0006916); DNA repair (GO:0006281)	Perinuclear region (GO:0048471); Mitochondrion (GO:0005739)	Nucleus	0	0	0	0	0	0
TRIB1	Protein threonine/tyrosine kinase activity (GO:0004712)	Cell communication (GO:0007154); Signal transduction (GO:0007165)	Cytoplasm (GO:0005737)	Cytoplasm	0	0	0	0	0	0
TRIM24	Transcription regulator activity (GO:0030528)	Regulation of nucleobase, nucleoside, nucleotide and nucleic acid metabolism (GO:0019219)	Nucleus (GO:0005634); Cytoplasm (GO:0005737)	transcription factor activity	0	0	0	0	0	0
TRIM33	Transcription regulator activity (GO:0030528)	Regulation of nucleobase, nucleoside, nucleotide and nucleic acid metabolism (GO:0019219)	Nucleus (GO:0005634)	transcription factor activity	0	0	0	0	0	0
TRRAP	Transcription regulator activity (GO:0030528)	Regulation of nucleobase, nucleoside, nucleotide and nucleic acid metabolism (GO:0019219)	Nucleus (GO:0005634); Mitochondrion (GO:0005739); Extracellular (GO:0005576)	transcription factor activity	0	0	0	0	0	0
TTC19	Molecular function unknown (GO:0005554)	Biological_process unknown (GO:0000004)	-	Other	0	0	0	0	0	0
UBADC1	Molecular function unknown (GO:0005554)	Cell growth and/or maintenance (GO:0008151)	Cytoplasm (GO:0005737); Integral to membrane (GO:0016021); Nucleus (GO:0005634); Cytoskeleton (GO:0005856)	Cytoplasm	0	0	0	0	0	0
UBE2E1	Ubiquitin-specific protease activity (GO:0004843)	Protein metabolism (GO:0019538)	Nucleus (GO:0005634); Cytoplasm (GO:0005737)	Nucleus	0	0	0	0	0	0
UBE2G1	Ubiquitin-specific protease activity (GO:0004843)	Protein metabolism (GO:0019538)	Cytoplasm (GO:0005737); Endoplasmic reticulum (GO:0005783); Nucleus (GO:0005634)	Cytoplasm	0	0	0	0	0	0
UBE2I	Protein binding (GO:0005515)	Protein metabolism (GO:0019538)	Nucleus (GO:0005634); Cytoplasm (GO:0005737); Nucleolus (GO:0005730); Mitochondrion (GO:0005739)	Nucleus	0	0	0	0	0	0
UCHL1	Ubiquitin-specific protease activity (GO:0004843)	Protein metabolism (GO:0019538)	Cytoplasm (GO:0005737)	Cytoplasm	0	0	0	0	0	0
UNC13B	Calcium ion binding (GO:0005509)	Cell communication (GO:0007154); Signal transduction (GO:0007165)	Plasma membrane (GO:0005886); Cytoplasm (GO:0005737); Golgi apparatus (GO:0005794)	Plasma membrane	0	0	0	0	0	0
UPF1	Helicase activity (GO:0004386)	Regulation of translation (GO:0006445); RNA metabolism (GO:0016070)	Cytoplasm (GO:0005737); Nucleus (GO:0005634)	Cytoplasm	0	0	0	0	0	0
UPF2	MRNA binding (GO:0003729)	RNA metabolism (GO:0016070)	Cytoplasm (GO:0005737); Nucleus (GO:0005634)	Cytoplasm	0	0	0	0	0	0
UPF3A	RNA binding (GO:0003723)	Regulation of nucleobase, nucleoside, nucleotide and nucleic acid metabolism (GO:0019219)	Cytoplasm (GO:0005737); Nucleus (GO:0005634)	Cytoplasm	0	0	0	0	0	0
UPF3B	RNA binding (GO:0003723)	Regulation of nucleobase, nucleoside, nucleotide and nucleic acid metabolism (GO:0019219)	Nucleus (GO:0005634); Cytoplasm (GO:0005737); Nucleolus (GO:0005730)	Nucleus	0	0	0	0	0	0
USP28	Ubiquitin-specific protease activity (GO:0004843)	Protein metabolism (GO:0019538)	-	Other	0	0	0	0	0	0
VAV1	Guanyl-nucleotide exchange factor activity (GO:0005085)	Cell communication (GO:0007154); Signal transduction (GO:0007165)	Cytoplasm (GO:0005737); Nucleus (GO:0005634); Plasma membrane (GO:0005886)	Cytoplasm	0	0	1	0	0	0
VDAC2	Voltage-gated ion channel activity (GO:0005244)	Transport (GO:0006810)	Mitochondrion (GO:0005739); Nucleolus (GO:0005730); Zymogen granule (GO:0042588); Extracellular (GO:0005576); Nucleus (GO:0005634); Cytoplasm (GO:0005737)	Cytoplasm	0	0	0	0	0	0
VIL2	Cytoskeletal anchoring activity (GO:0016343)	Cell growth and/or maintenance (GO:0008151)	Cytoplasm (GO:0005737); Plasma membrane (GO:0005886); Mitochondrion (GO:0005739)	Cytoplasm	0	0	0	0	0	0
VRK1	Protein serine/threonine kinase activity (GO:0004674)	Cell communication (GO:0007154); Signal transduction (GO:0007165)	Nucleus (GO:0005634); Nucleolus (GO:0005730)	Nucleus	0	0	0	0	0	0
VSNL1	Calcium ion binding (GO:0005509)	Cell communication (GO:0007154); Signal transduction (GO:0007165)	Plasma membrane (GO:0005886); Cytoplasm (GO:0005737)	Plasma membrane	0	0	0	0	0	0
WDR18	Molecular function unknown (GO:0005554)	Biological_process unknown (GO:0000004)	Nucleolus (GO:0005730)	Nucleus	0	0	0	0	0	0
WDR62	Molecular function unknown (GO:0005554)	Biological_process unknown (GO:0000004)	Cytoplasm (GO:0005737)	Cytoplasm	0	0	0	0	0	0
WDR71	Protein binding (GO:0005515)	Proteolysis and peptidolysis (GO:0006508)	-	Other	0	0	0	0	0	0
WWC1	Molecular function unknown (GO:0005554)	Biological_process unknown (GO:0000004)	Cytoplasm (GO:0005737)	Cytoplasm	0	0	0	0	0	0
WWOX	Oxidoreductase activity (GO:0016491)	Apoptosis (GO:0006915)	Mitochondrion (GO:0005739); Nucleus (GO:0005634); Cytoplasm (GO:0005737); Cytosol (GO:0005829); Golgi apparatus (GO:0005794)	Cytoplasm	0	0	0	0	0	0
WWP1	Ubiquitin-specific protease activity (GO:0004843)	Protein metabolism (GO:0019538)	-	Other	0	0	0	0	0	0
XPO4	Transporter activity (GO:0005215)	Transport (GO:0006810)	Nucleus (GO:0005634); Cytoplasm (GO:0005737)	Nucleus	0	0	0	0	0	0
XPO5	Transporter activity (GO:0005215)	Transport (GO:0006810)	Nucleus (GO:0005634)	Nucleus	0	0	0	0	0	0
XPO7	Transporter activity (GO:0005215)	Transport (GO:0006810)	Nucleus (GO:0005634); Cytoplasm (GO:0005737)	Nucleus	0	0	0	0	0	0
XPOT	Transporter activity (GO:0005215)	Transport (GO:0006810)	Nucleus (GO:0005634); Cytoplasm (GO:0005737)	Nucleus	0	0	0	0	0	0
XRCC4	DNA repair protein (GO:0003685)	DNA repair (GO:0006281)	Nucleus (GO:0005634)	Nucleus	0	0	0	0	0	0
XRCC6	DNA binding (GO:0003677)	Regulation of nucleobase, nucleoside, nucleotide and nucleic acid metabolism (GO:0019219)	Nucleus (GO:0005634); Cytoplasm (GO:0005737); Nucleolus (GO:0005730)	Nucleus	0	0	0	0	0	0
XRCC6BP1	Molecular function unknown (GO:0005554)	Biological_process unknown (GO:0000004)	-	Other	0	0	0	0	0	0
XRN2	Ribonuclease activity (GO:0004540)	Regulation of nucleobase, nucleoside, nucleotide and nucleic acid metabolism (GO:0019219)	Nucleolus (GO:0005730); Nucleus (GO:0005634)	Nucleus	0	0	0	0	0	0
YEATS4	Transcription factor activity (GO:0003700)	Regulation of nucleobase, nucleoside, nucleotide and nucleic acid metabolism (GO:0019219)	Nucleus (GO:0005634); Cytoplasm (GO:0005737); Nucleolus (GO:0005730)	transcription factor activity	0	0	0	0	0	0
YTHDC1	RNA binding (GO:0003723)	Regulation of nucleobase, nucleoside, nucleotide and nucleic acid metabolism (GO:0019219)	Nucleus (GO:0005634); Cytoplasm (GO:0005737)	Nucleus	0	0	0	0	0	0
YWHAH	Receptor signaling complex scaffold activity (GO:0030159)	Cell communication (GO:0007154); Signal transduction (GO:0007165)	Cytoplasm (GO:0005737); Nucleus (GO:0005634)	Cytoplasm	0	0	0	0	0	0
YY1	Transcription factor activity (GO:0003700)	Regulation of nucleobase, nucleoside, nucleotide and nucleic acid metabolism (GO:0019219)	Nucleus (GO:0005634)	Nucleus	0	0	0	1	0	0
ZBTB3	DNA binding (GO:0003677)	Regulation of nucleobase, nucleoside, nucleotide and nucleic acid metabolism (GO:0019219)	-	Other	0	0	0	0	0	0
ZCCHC10	Molecular function unknown (GO:0005554)	Regulation of nucleobase, nucleoside, nucleotide and nucleic acid metabolism (GO:0019219)	-	Other	0	0	0	0	0	0
ZCCHC17	RNA binding (GO:0003723)	Regulation of nucleobase, nucleoside, nucleotide and nucleic acid metabolism (GO:0019219)	Nucleolus (GO:0005730); Nucleus (GO:0005634); Ribosome (GO:0005840); Cytoplasm (GO:0005737)	Nucleus	0	0	0	0	0	0
ZFAND6	Receptor signaling complex scaffold activity (GO:0030159)	Cell communication (GO:0007154); Signal transduction (GO:0007165)	Cytoplasm (GO:0005737)	Cytoplasm	0	0	0	0	0	0
ZFP64	DNA binding (GO:0003677); Metal ion binding (GO:0046872)	Regulation of nucleobase, nucleoside, nucleotide and nucleic acid metabolism (GO:0019219)	Nucleus (GO:0005634)	Nucleus	0	0	0	0	0	0
ZIK1	Transcription regulator activity (GO:0030528)	Regulation of nucleobase, nucleoside, nucleotide and nucleic acid metabolism (GO:0019219)	Nucleus (GO:0005634)	transcription factor activity	0	0	0	0	0	0
ZMYM2	Molecular function unknown (GO:0005554)	Biological_process unknown (GO:0000004)	Nucleolus (GO:0005730); Nucleus (GO:0005634)	Nucleus	0	0	0	0	0	0
ZMYM5	Molecular function unknown (GO:0005554)	Biological_process unknown (GO:0000004)	Nucleus (GO:0005634)	Nucleus	0	0	0	0	0	0
ZMYND19	Molecular function unknown (GO:0005554)	Cell communication (GO:0007154); Signal transduction (GO:0007165)	Cytoplasm (GO:0005737); Plasma membrane (GO:0005886)	Cytoplasm	0	0	0	0	0	0
ZNF350	Transcription regulator activity (GO:0030528)	Regulation of nucleobase, nucleoside, nucleotide and nucleic acid metabolism (GO:0019219)	Nucleus (GO:0005634)	transcription factor activity	0	0	0	0	0	0
ZNF581	DNA binding (GO:0003677)	Regulation of nucleobase, nucleoside, nucleotide and nucleic acid metabolism (GO:0019219)	Nucleus (GO:0005634)	Nucleus	0	0	0	0	0	0
ZNF689	Transcription regulator activity (GO:0030528)	Cell differentiation (GO:0030154); Cell development (GO:0048468); Apoptosis (GO:0006915)	Nucleus (GO:0005634)	transcription factor activity	0	0	0	0	0	0
ZNF74	RNA binding (GO:0003723)	Regulation of nucleobase, nucleoside, nucleotide and nucleic acid metabolism (GO:0019219)	Nucleus (GO:0005634)	Nucleus	0	0	0	0	0	0
ZNRD1	Transcription factor activity (GO:0003700)	Regulation of nucleobase, nucleoside, nucleotide and nucleic acid metabolism (GO:0019219)	Nucleus (GO:0005634)	transcription factor activity	0	0	0	0	0	0
ZW10	DNA binding (GO:0003677)	Cell communication (GO:0007154); Signal transduction (GO:0007165)	Kinetochore (GO:0000776); Cytoplasm (GO:0005737); Chromosome (GO:0005694)	Cytoplasm	0	0	0	0	0	0
ZWILCH	Molecular function unknown (GO:0005554)	Biological_process unknown (GO:0000004)	Cytoplasm (GO:0005737); Kinetochore (GO:0000776)	Cytoplasm	0	0	0	0	0	0
ZXDC	Molecular function unknown (GO:0005554)	Biological_process unknown (GO:0000004)	-	Other	0	0	0	0	0	0
